# Supplementary material for: Different mutant RUNX1 oncoproteins program alternate haematopoietic differentiation trajectories
Source: Life Sci Alliance. 2021 Jan 4;4(2):e202000864. doi: 10.26508/lsa.202000864 (PMC7812315; doi:10.26508/lsa.202000864)
Supplement: Supplementary file 1 [file LSA-2020-00864_TableS1.xlsx]

## Sheet: RNA
Table S1. Lists of differentially expressed genes, and genes associated with differential peaks. Differentially expressed genes were calculated from +dox/-dox RNA-seq with a fold-change of at least two and an adjusted P-value less than 0.05, show in the first sheet. Differentially accessible +dox/−dox ATAC-seq peaks were calculated with a fold-change of at least two following CPM normalisation, w…
RNA-seq differentially expressed genes
HE2								Progs
R201Q		R204X		RUNX1ETO		RUNX1EVI1		R201Q		R204X		RUNX1ETO		RUNX1EVI1
Up	Down	Up	Down	Up	Down	Up	Down	Up	Down	Up	Down	Up	Down	Up	Down
N/A	Adm	F13a1	Fosb	Kcnj5	Atp2b4	Mogat2	Rps16	Gm16486	Fabp3	N/A	N/A	Ptprb	Ncf1	Cdh5	Samd14
		Plek		Sgpp1	Tgm2	Ptprc	Gas7					Alas2	Alox5	Hprt	Etl4
		Sla		Hdc	Il4ra	Pdzk1ip1	Prtg					Igf1	Spi1	Trim47	Alas2
		Adgre1		Sesn1	Dok2	St8sia4	Hapln1					Kcnj5	Atp2b4	Fn1	Irs2
		St8sia4		Igf1	Slco4a1	Hprt	Ank3					Pkhd1l1	Hp	Egfl7	Enpp1
		Lyz2		Cnr2	Nbeal2	Vegfc	Rnd2					Hbb-y	Dok2	Capg	Ddah1
		Nckap1l		Unc5c	Unc5b	Adcy7	Bmp2					Tmcc2	Il4ra	Thsd1	Pde5a
		Csf3r		Etl4	Spata13	Serpinb6a	Igfbp5					Hdc	Ccl3	Plxnd1	Prtg
		Ubash3a		Thsd4	Alox5	Capg	Syt13					Cpa3	Slco4a1	Mecom	Mdga1
		Slc35d3		Ache	Ccnd1	Krt18	Dynll2					Il1rl1	Siglecf	Ptprb	Nudt4
		Depdc1a		Wnk4	Tnk2	Dmd	Has2					Tspan12	Il17ra	Nqo1	Gas7
		Ccl9		Ugt8a	Gas6	Vwf	Ncl					Maged1	Vsir	Slc4a1	Phlda1
		Samd9l		Tal2	Gse1	Sh3bgrl2	Kctd12					Ramp2	Ccr2	Pdzk1ip1	Tmcc2
		Sh3bgrl		Adra2a	Vwf	Hid1	Txn2					Ctla2a	Sell	Fgd5	Aqp8
		Gucy1a3		Kcnk9	Zcchc24	Unc13b	Anp32e					Slfn14	Cebpb	Ccnd1	Hsd3b1
		Trim59		Tmem38b	Cd276	Ptpn18	Mpo					Cyp26b1	Cpne7	Plcb2	Cpne7
		Mmrn1		Slc16a3	Plec	Nqo1	Rrm2					Fmo1	Mamdc2	Plp2	Mylk3
		P2ry12		Ramp2	Dchs1	Acer2	Irs2					Gfi1	Fgl2	Rps6ka3	Tmem56
		Mis18bp1		H2-T24	Nrgn	Slc12a2	Mdga1					Fam198b	Adgrg5	Ptrf	Slc38a5
		Hprt		Trh	Rgs3	Fam43a	Fzd10					Has2	Cebpd	Armcx2	Pcyt1b
		Itga4		Emcn	Tmem229b	Mfsd6	Vcan					Ctla2b	Ccdc102a	Pfkp	Rab3il1
		Zxdb		Entpd1	Nudt4	Llgl2	Kcnk9					Tiam1	Ptgs1	Notch1	Timp3
		Gm5141		Slc30a3	Itsn1	Lgmn	Phlda1					Cacna2d2	Il18rap	Acer2	Kcnj5
		Zfp820		Map4k2	Lmna	Vwa5a	Grap2					Ccdc92b	Ccl9	Ctse	Reep1
		Lilr4b		Flrt3	Pald1	Pde3b	Sall3					Fras1	Clec5a	Sh3bgrl2	Tarsl2
		Msr1		Cd200r1	Tmem108	Fam189a2	Mdm1					Cdc25b	Tuba8	Adcy7	Il10ra
		Zfp942		Tlr7	Cx3cl1	Tgfbr3	Lin28a					Ctgf	Alox5ap	Tnfaip2	Efnb1
		Prkcq		Cd36	Mmp14	Lhfpl2	Mpl					Wipf3	Nrgn	Nr4a1	Homer2
		Cd300lb		Cpa3	Gprc5c	Ube2l6	Igf1					Ube2l6	Rap1gap2	Stk26	Mfsd7b
		Arhgap5		2006-09-01	Spns2	Cdkn1c	Nudt4					Gramd1c	Adgre4	Setbp1	Sptb
		Pkd1l3		Mt1	Arap1	Trim47	Srm					Hapln1	Rogdi	Sh3pxd2b	Slc30a10
		Cd53		Ctla2a	Cbfa2t3	Hacd4	Kcnj5					Phlda1	Ggt5	Vwf	Rnf150
		Fgl2		Gramd1c	Adcy9	Prom1	Hist1h1b					Wnk4	Phgdh	Clcn5	Btn1a1
		Il18rap		Slfn14	BC055324	Entpd1	P2rx1					Alox12	Pak1	Ccnd2	Ajap1
		C3ar1		Sash3	Igfbp5	Sat1	Sigmar1					St6galnac3	Il21r	Ptpn18	Abcg1
		Slc7a11		Ncoa7	Stab2	Serpine1	Fbl					Plxnc1	Myo1f	Ptprc	6030468B19Rik
		Myom1		Ube2l6	Gfra2	Rps6ka3	Tet1					Nefl	Lsp1	Adgre5	Cd226
		Rgs18		Clec1b	Spi1	Spi1	Fam98a					Etl4	Cytip	Neurl3	Slc14a1
		Runx1		Grap2	N4bp3	Lgr5	Prrt4					Thsd4	F13a1	Pak1	Fmo1
		Cd36		Gm13889	Ldlrap1	Hbb-y	Ddx21					Ddah2	Gpr141	Mt2	Zfp185
		Rb1		H2-T23	F13a1	Stmn2	Exoc3l2					Lrrc8b	Hpgd	Mgst3	Gja6
		Btk		Kcnk5	Irs2	Stk26	Cdca8					Rgs7bp	Cd300lb	Bmp4	Ank1
		Haus3		Sptb	Mn1	Rdh10	Pom121					Cnr2	Il1rn	Pim2	Usp51
		G2e3		Hpgd	Ppard	Ajuba	Srsf4					Edil3	P2ry13	Anxa5	Obscn
		Mpo		Lepr	F2rl3	Spata13	Minos1					Epb42	St8sia4	Tgfbr3	Pdgfrb
		Rab44		Trim30a	Ccl3	Pak1	Nlrc3					Dusp10	Mn1	Tspan8	Chl1
		Ston2		Wipf3	Apln	Itga4	Samd14					Cd59a	Ccl6	Ccdc141	Spin4
		Slamf1		Slc35d3	Nedd9	Map4k3	Bgn					Gad2	Adap1	Selp	Ltbp2
		Lilrb4a		Samd14	Vsir	Arhgef6	Snrpd3					Sema3e	Cd33	Angpt1	Prokr1
		Evi2a		Ifit3	Syne3	Mvp	Psmd7					Serpinb9b	Ifitm1	Rab27a	Pkd1l2
		Rac2		Uba7	Gem	Unc13d	Nolc1					Zfpm2	Relt	Amigo2	Usp26
		Zfp758		Dennd2c	Bach2	Dusp6	Anp32b					Adra2a	Nfam1	Map4k2	Steap3
		Gfi1b		Procr	Hist1h2ab	Nedd9	Ubash3b					Sgpp1	Sh2d3c	Clu	Cgn
		Cd52		Jakmip2	Cxcl12	Pnp	Cit					Arhgef12	Abcd2	Coro2a	Ccnb1ip1
		Cmah		C2	Plxna4	Slc16a9	Srrm1					Eng	Slco4c1	Ripk3	Hecw2
		Zfp945		Shisa9	Ncf1	Fam49a	Mdh2					Pcdh1	Fgd4	Tgm2	Slc35d3
		Cd180		Serpinb9b	Disc1	Kctd12b	F2rl2					Ets1	Muc13	Dusp4	Diras2
		Itgam		Pygm	Cmah	Marveld2	Etl4					Slc30a3	Rab44	Rasip1	Dapk2
		Vav1		Mt2	Il18rap	Smtnl1	Desi1					Stab1	Slc2a6	Rasgrp3	1300017J02Rik
		Esco2		Car2	Slc35e4	Ncf2	Mrvi1					Tgfbr3	Cd300a	Pygl	Reep6
		Alox5ap		Lilrb4a	Cables1	Slc44a1	Hist1h3g					Sesn1	Abhd15	Alox12	Smyd1
		Slc16a10		Itga4	Fgd3	Tmsb4x	Rrs1					Fmnl2	Ltf	Ctsj	Pde11a
		F5		Ifi27l2a	Fmnl1	Tapbp	Hexim1					B3gnt2	Susd3	Rhag	Rpp25
		Pik3ap1		Oas1a	Fgl2	Tpd52	Adamts3					Prph	Egr3	Tfec	Rspo4
		Ctsc		Slc2a9	Efcc1	Trim30a	Fam50a					Shisa9	Cd244	Arhgap31	Nxf3
		Mrvi1		Maged1	Cyfip2	Diaph2	Aurka					Slc35d3	Rasgrp4	Mfng	Plpp3
		Lrif1		Fli1	Hist2h3b	Hoxd8	Pitpnb					Unc5c	Fgd3	Scarf1	Adamtsl1
		Hp		Pon3	Card19	H2-D1	Gtf3c2					Ccdc141	P2ry2	Spn	Siglecf
		Tmem71		Il1rl1	Dll4	Cyp1b1	Gpatch4					Srgap1	Abca9	Adcy4	Rimbp3
		Spp1		Pard3b	B3galt5	Ctse	Prr12					Tmcc3	Il12rb1	Procr	Rab44
		Adcy7		Lgals3bp	Card10	Ahrr	Fam65a					Ptrf	Selplg	Ptchd1	Vwce
		Fcgr3		Il16	Plpp3	Mapkapk3	Chaf1a					Ecm1	Mgst2	Ret	Colec11
		Ptprc		Nefh	Dhrs11	Slc18a2	Dot1l					She	Chl1	Speg	Pcsk1n
		Myb		H2-K1	Myo1d	Tlr4	Hnrnpd					Dennd2c	Wnt10b	Traf3ip3	Cc2d2b
		Myo1f		Sp100	Crmp1	Snn	Tgfb1					Wt1	Clec12a	Mogat2	Cpa3
		Mpl		Tnxb	Igsf8	Fblim1	Phgdh					Sapcd1	Bex6	Dpysl3	Rnf43
		Clec4d		Itga8	Tuba8	F10	Samsn1					Treml1	Cebpa	Cd200r3	Brsk1
		Slc11a1		Lmo3	Srgap3	Pld2	Tsc1					Flrt2	Mtfp1	Asb4	Fam163a
		Cybb		Rtn4rl2	Ltc4s	Dock10	Rreb1					Serpine1	Cxcr2	Il1b	Meis3
		Dock10		Gpr183	Slc26a11	Naaa	Mast2					Cd55	Spns3	Cyth4	Cda
		Adgrg5		Loxl3	Ryr2	Ly6e	Plk1					F3	Prss16	Ramp2	Zfp947
		St3gal6		B3gnt2	Pls1	Msrb3	Lig1					Cd36	Kcnk12	Mmrn1	Trim54
		Clec9a		Crisp3	Rap1gap2	Cst3	Car8					Reln	Hand1	Cgnl1	Acmsd
		Ccl3		Ctla2b	Pirt	Emb	Klhl21					Fgf3	St8sia1	Fmnl1
		Tubb1		St3gal6	Tmem44	Cd55	Foxm1					Aqp8	Tnni2	Rbp1
		Ms4a6d		Elovl7	Spry4	Armcx2	Nefl					Cfap54	B3gnt8	Itih5
		Neil3		Ncf2	Selp	Wdfy4	Adgrg3					Ankrd50	Gpr65	Wdfy4
		Lair1		Rbfox1	Egr3	Uba7	Capn5					Ache	Zfp658	Pdgfb
		Pf4		Slc7a8	Lax1	Traf3ip3	Mybbp1a					Sptb	Disc1	Spata13
		Fyb		Dusp10	Capn3	St6galnac2	Myc					Fam65b		Naip6
		Gm3604		Nrip3	Slc24a3	Clcn5	Slc24a3					Colec11		Esam
		Hpgds		Hhex	Mylk3	Aldh1l1	Hnrnpa2b1					Flrt3		Ssh3
		Plcb2		Gstk1	Ptpn22	Tnfrsf23	E2f1					Kcnk9		Bach2
		Adam8		Oas2	Ephb2	Setbp1	Polr3c					Ppp1r14c		Naaa
		Fcgr1		Gimap8	Cds1	Tspan2	Ubash3a					Cited4		Slc16a9
		Coro2a		Pkhd1l1	Snai2	H2-K1	Ahdc1					Erg		Stat4
		Wdfy4		Eml2	Ube2ql1	Mical1	Mc5r					Mt2		Dsp
		Pla2g4a		Lilr4b	Ifitm1	Snx11	Ddx47					Ugt8a		Irf6
		Mpeg1		Smtnl1	AI661453	Tm4sf1	Prpf3					Spry2		Abi3
		Treml2		Edil3	Ccr2	Cyyr1	Col1a1					Gfpt2		Adam33
		A830080D01Rik		Tcp11l2	Psd4	Xbp1	Gse1					Rspo3		Sox17
		Tlr7		Sapcd1	Chrdl1	Naip6	Pde4dip					Nrip3		Dock10
		B3galt5		Hoxd1	Adgrg5	Ctsc	Mfsd2b					Gp5		Ece1
		Ccdc15		Iigp1	Cacna1h	Mocos	C1qbp					Cntnap1		Fgf3
		Ifi202b		Epor	Vldlr	Procr	Ston2					Pkdcc		Itpr3
		Cd200r4		Prkcq	Bean1	Serping1	Pdgfrb					Taok3		Dock2
		Traf3ip3		Mrc1	Slc35g1	Pfkp	Noc4l					Slc30a2		Ecscr
		Ccne2		Treml1	Cd300lb	Cd200r3	Nrgn					Kcnb1		Pon3
		Ccl6		Fmo1	Tenm4	Hey1	Nfxl1					Mcam		Ehd2
		Zfp943		Tbc1d10c	Cyb561	Fam213a	Etv2					Prrt4		Antxr2
		Ccr1		Npl	D930048N14Rik	Gabarapl1	Hist1h3d					Prune2		Nrk
		Ptpn7		Prph	Zdhhc14	Samd9l	Hnrnph3					Cav1		Nos3
		Mgst2		Phlda1	Tox	Nrk	Srp68					Gm13889		Sox18
		Gm10509		Gimap9	Radil	Anxa1	Ezh2					Hhex		Ppp1r16b
		Cd69		Mst1r	Zswim5	Tm6sf1	Slc35e3					Rnd2		Lsp1
		Bin2		Ccdc92b	Cd33	Lsr	Hist1h4b					Runx1t1		Slc25a45
		A630033H20Rik		Cd200r2	Pigw	Cd24a	Cyp26b1					Nov		Naprt
		Susd3		Gcnt2	Dkk2	Prkcdbp	Gpx3					Penk		Mmp2
		Cd28		Nefl		Steap4	Hist1h2af					Hoxd1		Nxpe5
		Pirb		Tspo		Sfxn3	Gtf3c5					Frmd5		Ms4a6d
		Gp9		Slc39a8		Galnt3	Ticrr					Sema3c		Vegfc
		Igsf6		Bnip3		Coro2a	Hk2					C77080		Lama4
		Prtn3		Xaf1		Unc93b1	Cap2					Map4k2		Cd93
		Il10ra		Cd53		Sgk3	Ncbp2					Kcnh1		Pde9a
		Selp		Acy3		Fam124b	Ahcyl1					Nav3		Cdkn1c
		Mamdc2		Cav2		Eogt	Taf15					Tjp1		Matk
		Stap1		H2-T22		Pdk1	Enpp1					Gap43		Tmem176b
		Lpcat2		Ppp1r14c		Pam	Pmm1					Mxd1		Snn
		C5ar1		Crb2		Lcp1	Olr1					Chst1		Npr2
		Apbb1ip		Dhx58		Jag1	Emilin1					Slc2a9		Arhgef6
		P2ry14		Mrgpra4		Crybg3	Slc7a5					Scube3		Ivl
		Abcd2		Cd200r4		Tmem176a	Ptdss2					Adgrl4		Syne2
		Apobec1		Stum		Tyrobp	Aplnr					Slamf1		Icam1
		Pstpip2		Has2		2010-09-01	Alas2					Zbtb46		Dsc2
		Tnf		1300017J02Rik		Man2b2	Adcy9					Npr2		Myct1
		Zfp808		Irf7		Slc45a4	Pcyt1b					Zfp185		Sec14l2
		Adgre4		Als2cl		Prr5l	Gar1					Serping1		Hes1
		Psd4		Zfp185		Gbp9	Lrrn2					Limch1		Jag2
		Cenpk		Kcnj15		Usp53	BC030867					Gja6		Entpd1
		Hpgd		Gp5		C130074G19Rik	Safb					Crisp1		Pygm
				Pkib		Il13ra1	Mrpl12					Syne2		Ldhb
				Cited4		Tes	Wipf3					Epor		Sp140
				Itgb4		Net1	Terf1					Gimap8		Inpp1
				Alpl		Coro1a	Nudt16l1					Fam222a		Srgap1
				Gimap4		Greb1l	Prrc2c					Otub2		Bcl11a
				Tiam1		Tmem173	Ccne1					Art4		Fam83g
				Hscb		Cyp1a1	Rad51					Adamts5		Fbn2
				Zfpm2		Ms4a6d	F13a1					Fbn2		Adra2a
				Fam46a		Man2b1	Fgf10					Ezh1		Chrnb1
				Fras1		Nr4a1	Afg3l2					Fam210b		Shroom3
				Serpinb1a		Anxa5	Hsph1					Dnah7b		Spry2
				Dnah7b		Slc16a4	Tmem108					Kcnk5		Vamp5
				Pcdh18		Gbp7	Mrps34					Efnb2		Aldh1a1
				Epb42		Lgals1	Smyd1					Prkce		Sowaha
				Cd200r3		Stat4	Cdk11b					Tph1		Marveld2
				Cd59b		Icam1	Gm13889					Gprc5a		Id3
				Hoxd8		Il1b	Gria2					Cd200r2		Npr1
				Cdc25b		Dynlt3	Gmpr2					Samd5		Slfn9
				Neb		Anxa6	Asxl3					Gpm6b		Ocln
				Trpc3		Lipa	Pls1					Maml2		Acvrl1
				S100a1		Tspo	Ung					Kcp		Cyp4v3
				Tmcc3		Osbpl9	Hnrnpa3					Mpzl2		Exoc3l4
				Cd59a		B3gnt5	Rap2b					Tmem38b		Lzts1
				N4bp2l1		Nxpe5	Ptpn7					Cdo1		Dusp5
				Fgf10		Cd68	Slc1a2					Fam174b		Nrep
				Rtp4		Fads3	Nxpe3					Lnx1		Lsr
				Rasal3		Gulp1	Rnf150					Pcdh18		Sox7
				Kcnh1		Ccdc136	Znhit6					Cdhr4		Aldh1l1
				Tubb1		Cyp4v3	Prmt1					Tmem40		Spint2
				Lnx1		Fam107a	Plpp3					Vegfc		Vill
				Apobec2		Myo1b	Mns1					Ifi27l2a		Fads3
				Cfap54		Col11a1	Recql4					Gimap4		Slc6a20a
				Cfb		Fstl1	Sptb					Slc4a1		Fxyd5
				Fam65b		Ret	Rnf26					Emx2		Hpn
				Sema3c		Speg	Nap1l2					P2rx7		Ethe1
				Cox7a1		Anpep	Gp1ba					Hsd3b6		Itga3
				Nova2		Pld3	Pcbp1					Fgf10		Ly6a
				Pla2g16		Slc35b3	Dtx4					Acvrl1		Ltb
				Clec9a		Pdlim2	Hirip3					Spon1		Fat4
				Smim1		Sorcs2	Csf3r					Ehd2		Cdk14
				Crisp1		Prr13	Muc13					1300017J02Rik		Sigirr
				Cdhr4		Ltb	Celsr2					Prox1		Rab11fip5
				Cntnap1		Myl12b	Fth1					Coch		Hid1
				Sema6c		Slc35d2	Smim1					Gucy1b3		Erbb3
				Klf12		Nfkbie	Rap1gap2					Pnoc		Arid5b
				Ifit3b		Slc2a12	Pde11a					H2-T23		Sel1l3
				Sv2a		Ctsj	Cnnm2					1810011O10Rik		Pld2
				Wnt3		Cracr2b	Cenpl					Sema3f		Il12rb2
				Alox12		Trpv2	Pcsk1n					Bcl6b		Fam189a2
				Tnfsf9		S100a4	Greb1					Ccnjl		Fam49a
				Fam174b		Pla2g16	Ldlrap1					Ackr1		Itpk1
				Snca		Avpi1	Slc16a10					Ctnnd2		Ankrd33b
				Slc16a9		Dsc2	Vwa7					Clic6		Stab1
				Aqp8		Rasgrp3	Lhx6					Slc45a3		Eya2
				Tmem154		Zfp185	Slc30a3					Obscn		Pde4b
				Fgf1		Slc9a3r1	Ncor2					Hprt		Krt19
				Rgs7bp		St14	Eif5b					H2-Q4		Trim14
				Kcp		Lpar4	Slc32a1					Adgrg6		Cd79b
				Icam1		Il12rb2	Lat					Lmo3		Bcl6b
				Map3k15		Tgfbr2	Ppargc1b					Igsf9b		Elmo1
				Ptprr		Ddx58	Fus					Nptx1		Mmp14
				Layn		Angpt1	Fam222a					Uchl1		Gxylt2
				Pla2g7		Trim14	Tspan7					Crb2		Robo4
				Nrxn2		Pygm	Hoxb5					Ank1		Dock4
				Mdga2		Dsp	Usp13					Unc13c		Sfxn3
				Kcnb1		Ivl	Zcchc10					Cd59b		Synpo
				Ifi27		Aes	Atp6v0c					Ndnf		Tnks1bp1
				Smyd1		Rp2	Palm					Des		Atp9a
				P2rx7		Vsig10	Megf10					Nova2		Arhgef5
				Mc5r		Spint1	Kcnq5					Apc2		Vsig10
				Slc6a9		Tec	Mylk3					Ank2		Tbxas1
				Plet1		Hmgn3	Tnfaip6					Cubn		Cftr
				Wnt2		Zbtb4	Aqp8					Itga2		Slc16a4
				Frmd5		Inpp1	Rasl11a					Nox4		Etv4
				Ly6g6f		Tspan8	Mbd3					Pth1r		Zdhhc23
				Kcne3		Gbp2	Reep6					Acer2		Mmrn2
				Lrrc39		Ssh3	Ryr2					Adcy1		Gimap6
				Ripply3		Bmp4	Trim54					Gimap9		Pdlim2
				Adamts5		Eps8l2	Creb3l1					Tnni3		Irak3
				Mansc1		Ptgfrn	Frmpd1					Tmc8		Tns2
				Pnoc		Slc4a1	Lama1					Reep6		Lgr5
				Sp140		Herc3	Xkr5					Efemp1		D930020B18Rik
				Ap4s1		Grb7	Camkk1					Egfl7		Galnt3
				Oas1g		Tmem154	Zbtb12					Trim25		Arhgap8
				Sh3d21		Vill	Nxf3					Foxc1		Rfx2
				Ptpru		Trim12c	Rpp25					Prdm1		Gimap5
				Fam222a		Fam134b	Mtfr2					Kcng3		Vdr
				Tshz2		Matk	Aox1					Tnnt2		Fblim1
				Fam110c		Erap1	Tbx3					Adamtsl5		Icam2
				Coch		Arhgap8	Gfra2					Ly6c1		Prex2
				Isg20		Cpne8	BC048403					Jakmip2		Pik3r5
				Reln		Spn	Wisp1					Faah		S100a4
				Slamf1		Gm973	Hoxb2					Synpo2l		Smtnl1
				Gsg1		Tnfaip8l1	B3galt5					Adra2c		Serpinb6b
				Msi1		Pdgfd	Dnph1					Emcn		Sema6d
				Serpina3b		Rhag	Zbtb16					Hoxd8		Ndrg2
				Colec11		Ifit2	Slc29a2					Rasal3		Pglyrp2
				Des		Rps6ka4	Tnnt2					Crisp3		Ttpa
				Pdzk1ip1		Parp12	Cxxc4					Plcb1		Epha2
				Tmem40		Tnfrsf26	Vrtn					Ermap		Ampd3
				Impg2		Tubb2b	Fgl2					Rhpn2		Ctso
				Hopx		Ece1	Slit1					Nlgn2		Slc22a18
				Casp4		Nab2	Slc25a33					Hopx		Cd109
				Arc		Ethe1	Wasf1					Gja1		Sp110
				Slfn3		Arhgef28	Wnt4					Adamtsl4		Dmd
				Syt7		Crebrf	Reep1					Dnah8		Maff
				Fah		Cyth4	Slc2a9					Ankrd6		Ppm1j
				Stap1		Ttll7	Stambp					AA986860		Pik3ip1
				Fbp1		Eml2	Ddc					Asic4		Deptor
				Mlkl		Zfp69	Tfip11					Loxl3		Dsg2
				Spon1		Kank1	Cmah					Mug1		Kctd12b
				Cd79b		Map4k2	Ticam2					Slc1a2		Ldb2
				Unc13a		Tbc1d10c	Tubb3					Nefh		Ces2g
				Abcc3		Mt2	Pag1					Vwa7		Tle6
				Tll1		Pik3ip1	Rapgef4					Myom2		Mocos
				Il15		Pvr	Tmprss7					Gstt1		Eya1
				Diras2		Gsn	Slco2a1					Rasl10a		AA986860
				Efhc2		Efna1	Cbfa2t3					Dapk2		Rapgef3
				Gja6		Asic1	Gas1					Dnaja4		Epas1
				Hrc		Gbp3	Homer2					Hkdc1		Spint1
				Acod1		Atp9a	Car4					Igsf9		St6galnac2
				6030468B19Rik		Sp100	Tlr7					Wnt3		Grb7
				Klf14		Naip5	Hsd3b1					Vgf		Capn6
				Gp1bb		Rasgef1b	Dscam					Rnf180		Naip5
				Abhd3		Jazf1	Aunip					Tbx3		Gatm
				Efemp1		Myo1g	Rgs9bp					Itgb4		P3h2
				Gm16486		Clic6	Ptger2					Npr1		Scn11a
				Sncg		Tnks1bp1	Prdm1					Cav2		Plekhg1
				Oas1c		Plpp2	Robo3					Thsd7a		Ptpn22
				Dlg2		Fam46a	Apln					Pof1b		Myh7b
				Synm		Ptpn6	Pigyl					Msh5		Gap43
				Proser2		Deptor	Steap3							Cygb
				Ifit1bl1		Lgals3	Ajap1							Acr
				Galnt18		Hes1	Sgip1							S1pr4
				Tlcd2		Pqlc3	Cdadc1							Kcnk6
				Insm1		Rab11fip5	Apitd1							Hsd17b11
				Epb41l4b		Gcnt2	Trim58							Asah2
				Galnt6		Nmnat2	Galnt6							Fam181b
				Ankdd1b		Car5b	Eif3b							Hbegf
				Otub2		Fzd6	Scamp3							Ier5l
				Tmem179		Gja4	Nudt18							Gbx2
				Dnah8		Cyp7b1	Il1rl1							Slamf1
				Cdo1		Naprt	Rnf5							Itga9
				Cd226		Fyb	Rbm20							Cdkl2
				Syne4		Ublcp1	Reln							Zfp423
				Trib3		Rhobtb2	Srgap3							Cacnb2
				Ucn		Nts	Cass4							Rusc2
				Rtn2		Hexb	Ctnnd2							Zc3h12d
				Aif1		Trib3	Vash2							Stx3
				Pold4		Arhgef25	Hoxb8							Rgl3
				Hpse		Ccdc141	H1fx							Cyb561
				Hoxd4		Lgr6	Nav2							Ankrd13d
				Tnnt1		Irf6	Btn1a1							Als2cl
				Ufsp1		Dennd3	Kcnh1							Tbc1d10c
				Lynx1		Pik3ap1	Msh5							Cfap57
				Gipc2		Ptchd1	Pkd1l3							Parp8
				Gpr4		Ttc7	Ubxn11							Col11a1
				C1rl		Pabpc4l	Crb2							Pycard
				Cck		Wbscr27	Rnf225							Grin3a
				Tnni3		Npr3	Ednra							Armcx6
				S1pr4		S1pr4	Cds1							Lst1
				Upk1b		Sel1l3	Draxin							Eps8l2
				Cyp4b1		Npr1	Sapcd1							Cyp2j6
				Plek2		Ly6a	Fhdc1							Cxadr
				Ccdc141		Nipal3	Pirt							Mapre3
				AA986860		Ecscr	Fcgr3							Atf3
				Nim1k		Etv4	Usp29							Spred3
				Adamtsl5		Pld1	Axdnd1							Sema6a
				Rilp		Ctsh	Clic5							Coro6
				Ccdc184		Gpc1	Tlr12							Car5b
				Plac8		Rgs3	Pde1c							Eps8
				Fbxl22		Nr4a2	Ppp1r14c							Gstt3
				Ltbp2		Mall	Scube3							Gpr4
				1810010H24Rik		Serpinf1	Omp							Artn
				Gck		Ttpa	Fam13a							Tle2
				Gm5431		Pgap1	Sp6							Zfp467
				Crlf1		Ttc12	Dhrs9							Rbm47
				Penk		Traf1	Fam83e							Hes7
				6030498E09Rik		Slc7a7	Pyroxd2							Card10
				Apc2		Lrfn4	Wnt3							Parp3
				Eif4e3		Chrnb1	Fam71f1							Serpinb1a
				Obscn		Asah2	Btbd11							Dnah8
				Hoxd3		Amigo2	Zfp580							Creb5
				Pkd1l2		Cyb561	Htra3							Trpc6
				Naalad2		Cyp2j6	Gm19426							Fam134b
				2004-09-01		Aph1b	Mcoln3							Arhgef15
				Dnaja4		Pcdhb22	Atp2a3							Tmem8
				Mcoln2		Socs3	Xylb							Ackr1
				Tdo2		Hey2	Bcat1							Gimap4
				Rasl11a		Arfgap3	Sema5a							Tmem173
				Dnah12		Gbp2b	Dact2							Ypel2
				Ugt1a7c		Parp9	Slc35d3							Cpne8
				Sgip1		Adgrg6	Rnf165							9930012K11Rik
				Il1r2		Ppargc1a	Cep112							Il15ra
				Rnf180		Bmx	Prokr1							Flrt2
				Rab37		Sp140	Fbxo17							Arhgef16
						Adam23	Fam124a							Mn1
						Gprin3	Hdc							Ropn1l
						Pstpip1	Slc26a9							Fgd2
						Sema3f	Prickle2							Npy
						Maff	Card10							Scrn1
						Ap1s2	Ttc21a							Clec1a
						Rbm47	Hoxb6							Rgag4
						Scn11a	Piezo2							Tnfrsf13b
						Camsap3	Ccr2							Rapgef4
						Mmrn2	Grid1							Cyyr1
						Etv5	Kiss1r							Rilp
						Lrrk2	Msx2							Kcnk12
						Ccl6	Lax1							Fam71a
						Als2cl	Mmp19							Tha1
						Tbxas1	Atp1b2							Klhl3
						Hpn	Kcnc3							Lrrc71
						Tmem100	Rab6b							Nnat
						Prss12	Snhg11							Hoxd4
						Rtp4	Arhgap24							C3
						Lsp1								Galnt12
						Cnksr1								Klf12
						Tmem255b								Nfil3
						Dkk2								Gfra4
						Pik3r5								Ltk
						Rasa4								Tmem102
						Esam								Hk3
						Slc9a7								Nrtn
						Plcb1								Hoxd8
						Cd82								Tnfrsf12a
						Dusp9								Sfn
						Clu								Slc26a11
						Stx3								Etv5
						Slc22a18								Tifa
						Ccl9								Mt1
						Plcb2								Tnfrsf25
						Cav2								Chmp4c
						Smpdl3a								Fbxw10
						Ypel2								Bcl2l14
						Tmem8								Hnmt
						Cxadr								Gimap8
						Myo1e								Nfatc4
						Klf12								Asic1
						Zfp65								Il17rc
						Gstt3								Glis3
						Sprr2a3								Pdlim4
						Emp2								Rasd1
						Fes								Efcab3
						Ttn								Klf4
						Ccdc184								Nav3
						Egfl7								Abhd14b
						Zfp942								Steap4
						Dgka								Klrb1c
						Oas1a								St14
						Aqp11								P3h3
						Cytip								Cfb
						Sema7a								Mroh6
						Cygb								Slc2a4
						Cd109								Pvrig
						Fah								Cish
						Sp110								Dgkk
						Pygl								P2rx7
						Itpr3								Lrrc34
						Itgb4								Sema7a
						Erbb2								Sfrp2
						Camk2d								Trim46
						Ubd								Tjp3
						Ifit1								Shtn1
						Hoxd4								Pabpn1l
						Pim3								Sema3f
						Clec14a								Lancl3
						Casp4								Npdc1
						Uchl1								Gata3
						Dusp5								Mmp23
						Parp3								Zfp37
						Ppp1r16b								Sspo
						Mertk								Aqp1
						Osmr								Gpm6b
						Tmod1								A630001G21Rik
						Timd2								Slc16a2
						Nradd								Sdc4
						Abca5								Thbd
						Irak3								Atg9b
						Pdk4								Nwd1
						Meis2								Ryr1
						Cd79b								Myo3a
						Nrp1								Clic6
						Il16								Acvr1
						Pon3								Ccdc60
						Klhl3								Tmem154
						Plcd1								Lrig1
						Sec14l2								Nmi
						Cd53								Lbp
						Itpk1								Zfp853
						Pqlc1								Aqp9
						Emcn								Emp1
						Tnfrsf1b								Adh7
						B3galnt1								Slc2a12
						Tuba4a								Mia
						Plcd3								Cadm3
						Sh3bgrl								Casp4
						Bcam								A630033H20Rik
						Pde9a								Camsap3
						Dbndd2								Trim72
						Cldn5								Tead4
						Sh3pxd2b								Stmn2
						Fam110c								Smpdl3a
						Col8a1								Pcdhb22
						Nwd1								Dysf
						Fgd2								Ccdc149
						F2rl1								2310030G06Rik
						A230050P20Rik								Htr2a
						Slc16a7								Sqrdl
						4930412O13Rik								Rtn4rl1
						Gpm6b								Plcxd1
						Cdh24								Lgi2
						Scarf2								Traf3ip2
						Icam2								Gata6
						Sox17								Plekhb1
						Chmp4c								Slc16a7
						Lzts1								Ltbp4
						3110043O21Rik								Bmper
						Pik3cg								Pde2a
						Rassf9								Col4a3
						Dock2								Map3k9
						Pdp1								Gch1
						Pdgfa								Ndrg4
						Alox12								Osmr
						Mgst1								L1cam
						Rrad								Cd84
						Csf1r								Magee2
						Ifitm1								2200002D01Rik
						Cdhr4								Plekhh1
						Aldoc								Rgmb
						Ndrg2								Shisa4
						Fbp1								Prickle3
						Tmc7								Nod1
						Tifa								Khdc3
						Tppp3								Apold1
						Dusp22								Ano1
						Thsd1								Ccdc17
						Slc35g3								Sdpr
						Eya2								Tnfrsf23
						Camk2a								Ggt1
						Dsg2								Sema4a
						Ppm1j								Trpa1
						Abcb1b								Klc3
						Fmo5								Cmtm8
						Fmnl1								Pou2f2
						A4galt								Gdf3
						Jag2								Fbp1
						Fgd4								Aim1
						Arntl2								Itgb4
						Xaf1								Aph1b
						Hoxd1
						Dhh
						Cd36
						Dmtn
						Tmem176b
						Plpp1
						Ccdc60
						Nos3
						Nod1
						Ltbp4
						Mtmr7
						Clec4n
						Igfbp3
						Igsf6
						Ocln
						Mturn
						Srgn
						Bcl11a
						Mmp23
						9930012K11Rik
						Galnt12
						Arhgap4
						Il17rc
						Tfcp2l1
						Cdkl2
						T
						Vdr
						Dgkk
						Erc2
						Prex2
						Ano1
						Cd200r4
						Fam65b
						Slc35f1
						Sulf1
						Shtn1
						Tinagl1
						Fut4
						Lama3
						Tlr3
						Nckap1l
						Klc3
						Nipal1
						Apobr
						Pdlim4
						Pla2g7
						Crispld1
						Cacnb2
						Mal
						Nyap1
						Rnd1
						Zdhhc23
						Lrig1
						Ppm1h
						Oas1c
						Naalad2
						P2rx7
						Rilp
						Pde3a
						Abca9
						Enpp2
						Pld4
						Echdc2
						Dusp26
						Krt19
						Cxcl1
						Slc27a1
						Elmo3
						Fgr
						Rgl3
						Sesn3
						Chrna7
						Syne4
						Spred3
						Lancl3
						Arid5a
						Abhd14b
						Hdgfrp3
						Cacna1h
						Dennd1c
						A830080D01Rik
						Clcf1
						Ncs1
						Fhl2
						Lpin3
						Ifih1
						Rfx2
						Abca1
						Chrdl1
						Ociad2
						Eif4e3
						Ptgfr
						P2ry13
						Sytl5
						Trim46
						Cadm3
						Hint3
						Hbb-bs
						Selp
						Psmb8
						Glis3
						Edn1
						5730508B09Rik
						Dmrta2
						St8sia6
						Dnah1
						Hbegf
						Map3k14
						Casz1
						Ankrd13d
						Eva1a
						Robo4
						Irf5
						Arhgap9
						Gimap8
						Map6
						B3gnt8
						Tiam2
						Rdh12
						Sgms2
						Pcdh18
						Hhat
						Gpr161
						Epas1
						Kif26a
						C1qtnf9
						Gm42372
						P3h2
						Erbb3
						Rap1gap
						Arid5b
						Cntn1
						Plekha2
						Cxcr4
						Gja5
						Slc37a1
						Dach1
						Slc4a3
						Arhgef37
						Nodal
						Pfn2
						Gprc5b
						Zfp52
						Pycard
						Gsdmd
						Fbxo4
						Slc52a3
						Aplp1
						Ift43
						Pde1b
						Vsig2
						Cysltr1
						Paqr8
						Asb4
						Baiap2l1
						Papss2
						Ifit3
						Nfil3
						Grik2
						Apol10b
						Hpgd
						Hnmt
						Fcor
						Adgrg5
						Hlx
						Plat
						Stab1
						Nrtn
						Gpr4
						Dtx3l
						Sorcs1
						Plxnb1
						Phyh
						Parp14
						Hfe
						Tjp3
						Gm2a
						Upp1
						Cgnl1
						A630033H20Rik
						H2-Q4
						Sdc4
						Esrp2
						Lfng
						Sema3g
						Rgs2
						Pof1b
						Ndrg4
						2200002D01Rik
						Gimap4
						Spint2
						St6gal1
						Efr3b
						Enpp5
						Megf6
						Neil1
						Dram1
						Susd2
						Eya1
						Pdzd2
						Nfix
						Apbb1
						Adam22
						Lims2
						Ackr1
						Cebpa
						Scrn1
						Gch1
						Cadm1
						Rec8
						Tex15
						Gata3
						Bean1
						Gstt2
						Fbxl2
						Prrg1
						Neurl3
						Trpc6
						Frk
						Best1
						Bend7
						Fos
						Smarca1
						Sigirr
						Acvrl1
						Cd247
						Scn1a
						Stc1
						Shroom1
						Clec1a
						Cfb
						Apba1
						Mecom
						Gbx2
						Gap43
						Adra2b
						Gpr157
						Epb41l4a
						AW551984
						Epha1
						Nfatc4
						Kcnc2
						Tox
						Ccdc125
						Stx11
						Pou2f2
						Myo3a
						Adgre4
						Gatm
						Ggact
						Ifit3b
						Mmp11
						Slc22a4
						Pitpnm1
						AI661453
						Galnt18
						Dgat2
						Sowahc
						Ephx1
						Nrep
						Aff2
						8430408G22Rik
						Abcc3
						Diras2
						Anks1b
						Adcy4
						Sdpr
						Kel
						Plekhn1
						Trim10
						Igsf23
						Mob3b
						Sspo
						Cnr1
						Smpdl3b
						Olfm1
						Sema6a
						Loxl3
						Slc8a1
						Nfatc2
						Prkcz
						Ifi44
						Ap1s3
						Rgmb
						Dusp1
						Phyhd1
						Susd3
						Nrbp2
						Plp2
						Id4
						Kcnn4
						Tspan33
						Plscr2
						Adcy3
						Zfp819
						Rbp1
						Tmod2
						Col26a1
						Iigp1
						Nmi
						Zic2
						Tap2
						N4bp2l1
						Cyp27a1
						Il1r1
						Macrod2
						2005-09-01
						Npr2
						Zfp455
						Foxp2
						Rac2
						Gm4070
						Myo1d
						Cgref1
						Eda
						Bcl2
						Fxyd5
						Sncaip
						Adap1
						Syt9
						Slitrk4
						1110008P14Rik
						Rab39
						Hebp2
						A630001G21Rik
						Mmp17
						Chac1
						Igfbp7
						Dll4
						Tnfrsf11a
						Qpct
						Sema3b
						Adcy2
						Kcna6
						Ccdc17
						Ccdc122
						Ehd2
						Gm1673
						Fat4
						Nudt11
						Tmem229a
						Espnl
						Ikbke
						Gm14322
						Atf3
						C130050O18Rik
						Fosb
						Efcab3
						Selplg
						Nr1h3
						Tmem51
						Nnat
						Carns1
						Atg9b
						Klhl35
						Gpr156
						Col6a1
						Sell
						Ropn1l
						Dnaaf3
						Nupr1
						Atf7ip2
						Ace
						Tbx15
						Palmd
						Vcam1
						Sparcl1

## Sheet: ATAC
ATAC-seq differentially accessible peaks (nearest gene)
R201Q		R204X		RUNX1ETO		RUNX1EVI1
-dox specific	+dox specific	-dox specific	+dox specific	-dox specific	+dox specific	-dox specific	+dox specific
Slitrk1	Eno1b	6030440G07Rik	Ralgapa1	4933440M02Rik	Ptch1	2810442N19Rik	Fam196b
Orm1	Ephb2	Anxa2	Dact2	Pla2g4a	Maf	Enc1	Sfrp1
Hic2	4921530L21Rik	Pik3ap1	Mir763	Hmgcll1	1700006A11Rik	Sema4d	Shroom4
Cryz	Myl1	Mir181a-1	Dym	Gm29811	Ets2	Tead1	Prr5l
Lyrm1	Agbl1	Mrpl19	Mir133c	Gjd4	C730014E05Rik	Atxn10	Fyn
Tbx3os2	Morf4l1	Nars	Ccser2	Lingo4	Zfp457	Pgrmc2	Rab10os
Gm32455	Mbp	Tmcc1	Mpzl1	Elf4	Sardh	Tmem121	Spata16
Mrvi1	Xylt1	Fam162b	Gpr37l1	Itpr2	Wnt10a	Slc25a12	Arhgef6
Apbb1ip	Tmtc2	Upp1	Praf2	Chsy1	Macf1	Hmbox1	Cdc42se2
D14Ertd670e	Pirt	Akap6	Paxip1	Nrp2	4930524C18Rik	E230013L22Rik	Aktip
Nkx6-2	Tubb6	Adamts2	Lims1	Dctd	Myl2	Cdh13	Fosl2
4930590L20Rik	Pinx1	4930471G03Rik	Trim37	Erc2	Misp	Rps6ka1	Runx1
Zim1	Olfr324	Isl1	1700031L13Rik	Gm13749	Rapgef6	F930015N05Rik	5830432E09Rik
Mir6897	Ccdc85c	Glra1	Prickle2	Clec4d	Rbms3	Heg1	Epb41l2
Slc10a2	Hipk2	Irf2bp2	Rhbdd2	Dleu2	Chd7	Sesn1	Rap2a
4930547E08Rik	Fam114a2	Dbh	Sesn3	Lilra6	Atp5o	Rab12	Pcsk1
Mreg	Tbc1d5	Mir8095	Tlnrd1	Srsf4	Malt1	Gpr139	Mitf
Pip4k2a	F2r	Armc2	Ranbp2	A1bg	Mir7210	St14	Ndufaf6
Slc37a1	Nkx2-9	Mbip	Rmdn2	Fndc3a	D830013O20Rik	Gldnos	Itgb1
Stx6	Sult2a4	Mtx3	Gm20767	Redrum	Dhcr24	Lars	Rnf217
Sipa1l2	Ppp6c	Susd5	Tuba8	Fnbp1	Gm5092	Lpcat1	P4ha1
Mki67	4930503O07Rik	4930432J09Rik	Tmem144	Btnl4	A230028O05Rik	3110002H16Rik	Bmper
Zdhhc1	AW209491	Rdh7	Rad9b	Ldhal6b	Traf6	Coq2	Fgf10
Six3	Yy1	Cdkn1a	Mark3	Zbtb20	Ap1b1	Reln	Ryr2
Tmem123	Mgst1	Btla	Tusc5	Tnfaip3	Gm10789	Gm14005	Susd2
Abca1	4930545H06Rik	Selenok	Sipa1l2	Il17ra	Gbp6	Cdh6	Snx10
Fgd4	Sox5os3	Tbx18	H2afy	Smad3	Gnat1	Antxr1	Rassf6
Kdr	Laptm4b	Prm1	Gm6994	Rbp1	Ralbp1	Hmgcl	Gpld1
1700049E22Rik	Ms4a3	Dpysl4	C130026L21Rik	Atoh1	Adat1	Acod1	Gm45913
Cdrt4os1	Slc22a22	Fastkd3	Wwc1	Itgae	D5Ertd615e	Nedd4	Olfm1
Setx	Mgat4c	A730090N16Rik	Mir7039	1700116B05Rik	Ranbp17	Zfp706	Glce
Gm6936	Csrnp3	Dgcr2	Klf10	Srrm3	Arntl2	Rps6kc1	Enpp6
Gm10390	Nkx6-1	Gm5	Ptprg	Sppl2c	Btg3	Tfr2	Ccdc3
Adcyap1	Myl4	Ggta1	Ppp2r2a	Sspn	Bcl2l11	Gm7361	Il15
Dse	Sgcd	Mir721	Farp1	Plppr4	Agr2	Tjp1	Epas1
AA619741	Ncam2	Gata4	Frk	4933433F19Rik	Psmb3	Gm7977	Zfp37
Zfp648	4930524C18Rik	Vmn2r89	Tmem65	Gm8817	Marco	Ptafr	Crisp2
4930512J16Rik	4933406J10Rik	Perp	Scube1	Gas7	Smbd1	Thoc7	Klhl35
Dleu7	Ublcp1	Ly6d	Dok5	Zeb2	Fabp5	Fem1c	Pde7a
Rab11fip4os1	Mir3471-2	Mir6395	Fam110c	Tcstv3	Adam6a	Fstl1	Gm19519
Gm19705	Rprl1	Elovl5	Kremen1	Cd300lb	Tpra1	Neurl3	Kcne1
Zeb2	Rps6ka3	Gm20187	Ctsc	Mir6353	Cit	Nwd1	Gm15638
Prkch	Ppp2r3d	Tmem163	Tspan2	Chd6	Fam163b	F830002L21Rik	Atrnl1
Stambp	Slitrk1	Dio1	Asphd1	Gm30551	Hs3st5	Ccdc6	Trdmt1
Dtnb	Arrdc4	Tmem212	Dach1	Nkain3	Adgrf5	Nodal	Adamts19
Twist1	Klf12	Cdh5	Zp4-ps	Sipa1l3	Ube2cbp	Grhl1	Elmo1
Ptprg	Tshz2	Melk	Ndel1	Klhl29	Pdlim1	2610028E06Rik	Olfr111
BC031361	Zfp831	Gm31763	Qrfp	Mir383	Exoc6b	Myom2	Fam124a
Nr4a3	Egf	Adora2b	Bmf	Nmur2	Zdhhc14	Itpr1	Fam196b
Gm14461	Eef1a1	4930515B02Rik	1810014B01Rik	Dscam	9330162B11Rik	Mmd2	Nsrp1
Snx1	Mir6354	Dst	Prr15	Npsr1	Trim33	Nup35	Otud6b
Erc2	Dcun1d5	Pah	Adarb2	Cenpx	1700112H15Rik	Cit	E530011L22Rik
Macf1	Cmc4	Twsg1	Zfp35	Rwdd2a	Nars2	Zfp831	Itgb6
4930559C10Rik	Ikbke	Wdr11	Tmem2	Eno1b	Agtpbp1	Ppp2r2b	Efl1
Tmem167	Col25a1	Ube3c	Ankrd6	C3ar1	D630024D03Rik	Ninj2	Olfr1507
Plcg1	B230303A05Rik	Smad3	Pde2a	Ppfia1	Gch1	Smad7	Ints10
Snx19	Tnfrsf21	St6gal1	Gm7903	4930533N22Rik	Ppie	Slc17a8	Fahd1
Plekha7	Sall1	Pitpnm3	Slc22a22	Agfg2	Rack1	Fras1	Gm5481
BC048403	Igfbp2	Tbl1xr1	Brwd1	Map3k9	Rnf38	Afdn	Cdkal1
Pqlc2	Grb14	Efcab1	Dnajc11	Ifitm3	Ccdc74a	Gfod2	Marcks
Fbxo10	Cntnap5a	Ptprg	Nhs	Tspan18	Twist2	Tanc2	Flrt3
Ufm1	Tnks1bp1	Ctag2	Cox4i2	Adamts17	2810029C07Rik	Tcp11l1	Atp2b1
Tshz2	Akain1	Gm16432	4930529L06Rik	Lztfl1	Ppie	Cd7	Pdk3
St6galnac3	Clec3a	4930453L07Rik	Mir1931	Ror1	Clec16a	Plac1	Cldn22
Slc22a23	Kirrel3	Caap1	St8sia1	Tspyl1	Gpr165	Add2	Tspyl1
Vwf	Gm15506	B930018H19Rik	Lysmd4	Cbwd1	Ywhag	Rsph1	Gm16523
Ggta1	G630064G18Rik	Tmem204	Fcho2	Crybb1	Prrx2	1700054A03Rik	Trib1
Gm4827	Rin3	Ass1	Pgm2	Ssh2	Bcl2l11	Eef1akmt2	Gm27162
Zcchc6	Gfpt2	Mir3967	Fndc3b	Gm13293	Rhof	Tmem29	Fam107b
Creg2	Rap2b	Fam124a	Ccdc162	Fam69a	A730098A19Rik	2010-09-01	Stc1
Dleu7	Crim1	Pcmtd1	Gucy2f	Ccl1	Cdh5	Olfm4	Zfp114
Mdfic	Wnt10a	Ncf2	Crtc3	Foxi3	Erbin	Mex3c	Gmds
Tceanc2	Hmgb2	1110034G24Rik	Cdca7l	Stfa3	Gm13544	Scaper	Agfg2
Xcl1	Lsamp	Gal3st1	4930401O12Rik	A730082K24Rik	Ninj2	Asns	Skp2
Map3k20	Rasgrf1	Celf4	Hs2st1	Dapk2	Smad3	Myom1	Acadsb
Slc7a11	Csrnp1	Myof	Atp6v1h	Oxct2b	Lyzl4os	Tmem121	Fblim1
Msmo1	Dpy19l4	Cldn12	St6gal1	Prss48	Wipf3	Mki67	Psme4
Filip1l	A230009B12Rik	Vill	Defb43	Plcb4	Gm1821	Rasa3	Cep63
Tenm2	Mir7094-1	4930505G20Rik	Gp6	Lif	Atp2b2	2007-09-01	Jazf1
Edem1	Ceacam19	Has3	Slc47a2	Fyb	Arl4a	4930515G16Rik	Zfp608
Hprt	Tmem72	Gm12409	Sgms1	Spred2	Tbca	Aida	Dpysl2
Akr1d1	Flrt3	Insl3	Srsf11	8030474K03Rik	Mir6995	Cbfb	Smg6
Lsm14a	Aadat	Cenpc1	Mir28a	Dab2	Pde12	Tm4sf20	Rapgef3
Csnk1e	Serbp1	Mapk4	Stx2	Nol4l	Scaf8	Cacnb4	Fscb
4930570G19Rik	Gm7056	Zbbx	Hsfy2	Twist2	Dip2c	Tns3	Dleu2
Nron	Tlr13	Gm26688	Tbl1xr1	Raf1	Lzts1	Kdm6a	Gm5150
Spred1	Osbpl9	C030018K13Rik	Kif14	Gm13986	Epb41l5	9630013K17Rik	Trps1
Mfsd4b1	Rhoj	Slc29a3	Kpna4	Cpa5	Bora	Myom1	Pcnt
Baiap2l2	Ift80	Pja2	A630010A05Rik	Pgap1	Egfem1	Mir8118	Nrep
Pla2g16	Alg10b	Mir296	Prickle2	Elmo1	Agk	2010106C02Rik	Ugdh
Pten	Gm7550	Tmem200a	Kl	Mlkl	Prex1	Syf2	Car7
Rhoj	Tiprl	Cyp4f14	Fzd1	Pten	Glp1r	Dut	Smad1
Tnfrsf11b	Timd4	Omp	Ttll5	Dennd5a	Mir9-3hg	4930401O12Rik	Gpr161
Ifng	Schip1	Ryr2	Gucd1	Foxp1	Kdm5b	Dclk2	Uts2b
Inpp4a	Slc1a1	Slc25a33	Rb1	Nfia	Prss52	Rbfox1	Rai2
Odf3l1	Grk3	Tnk2	4930528P14Rik	Fchsd2	Spin1	Gm5083	Eea1
Vgll4	Ankrd33b	Trim67	Gm13056	Prkca	Tmem17	Tmem189	Pxk
Gm4759	Pax3	Hs3st3b1	Ccar1	Tyrp1	Dtx2	Mpo	Ctsj
Clic6	Ndst4	Jak2	Morf4l1b	Myh9	Serbp1	Gm2694	Ipcef1
Pdhx	Myf5	Pantr1	Slitrk5	Ifi214	Hip1	Abcc4	Gm31763
1700029F12Rik	Ctdspl	Pklr	Nrxn1	Mir6904	Fkbp11	Nit2	LOC102632231
Coro1c	Tmem8b	Fam151a	Atf7ip	Stim2	Cd8a	Psmd9	Rbms1
Gpd2	Zfp553	Prickle1	Ppic	Cdkal1	Pcmtd1	Apoa1	Edn3
Anks1	Gm30731	Ube2ql1	Prkcq	Nrip3	Bvht	Adgrf2	Fam45a
Gm11627	Ranbp3	Mir218-2	Kirrel	Fkrp	Rybp	Kif13a	Tbk1
Nup93	Gm13582	D6Ertd527e	Nectin2	Map10	5430434I15Rik	Crim1	E130008D07Rik
Gm15350	5730403I07Rik	Gm6578	Dok4	Rbpj	Sfn	Ttc30a1	4930479D17Rik
Gm15412	Dthd1	Foxc1	Mir1843a	Ccdc54	Sorbs2	Mast4	Wwc1
F630111L10Rik	Fyn	1700018B08Rik	H2-M5	Atg4a	Usp42	Anxa4	C030013G03Rik
Mir326	Ccser2	Mannr	Dhx32	Calhm2	Celf2	Gm2083	Anxa13
Runx3	Lims1	Slc6a12	Klhl25	Cebpa	Fa2h	Pbx1	Tdrd3
Col4a2	Ipcef1	Pdcd5	Kcnmb3	Tec	Ppp3cb	Erg	9430019J16Rik
Rhbdd2	Loxl4	Sorl1	4921509O07Rik	H2-DMb1	Klf13	Tmem94	Gm29443
Smyd3	Rasa2	Nudt4	Zfp648	Mir365-2	Scamp1	Mir3963	Grik4
Rfc5	4933402N03Rik	Gtdc1	Zrsr1	Axl	Chst1	Aqp1	Timd4
Scarb1	Dpyd	Hus1	Arhgef16	Larp1	Insig1	Gm14812	Tnpo3
Susd6	Ndst3	Vps13a	Ttn	Cd36	Apoa1	Mir1968	Ralgds
Plcb4	Kcnd2	2006-03-01	Elmo1	Gm10791	Entpd5	Mir1192	5730455P16Rik
Wls	Dlk1	Mcl1	Zfp438	Zfp592	Nap1l1	Prss48	Syt6
Dera	Alppl2	Pfkp	Adgrl3	Csrp3	Stxbp6	Pabpc1	E130006D01Rik
Traf1	9330111N05Rik	Spryd7	Tg	Gal	Pard3	Asb1	Tmprss11a
Hspbap1	Defa21	Lef1	Mir1950	Rngtt	Zdhhc14	Slc24a5	Gtf3c3
Serpinb2	Celsr3	2810405F15Rik	Arhgap28	Tfeb	Mir7681	Platr5	Ampd3
Endod1	Mir5099	Cdc42bpb	Lmnb1	Gcnt1	Sertad2	Zbtb21	4930567K20Rik
Fam49a	Kynu	Mir7021	Gm36595	Atp6v1c1	Bcar3	Mir6352	Vstm2a
4930581F22Rik	Hnrnpul1	Gpr171	Rab11fip4	Fbxw7	Plod1	Gm8909	Gm9899
Mir6395	4930545L23Rik	Agtr1b	Gm20219	Ptpro	Cnn3	Mrln	Amn
Cfap20	Pcdh9	Prokr2	Zic1	Pcdh9	Mir15a	1810013L24Rik	Gxylt1
Fli1	Dnah6	Gm20556	Sat1	Dync1i2	Mki67	Mir1983	Ifit2
Hectd2	Lrrc4b	Atf1	Tyrp1	Kmo	Cln8	Gch1	Ank2
Stx16	Bbs9	Fam192a	Capza2	P2rx3	Ttc34	1300002E11Rik	Pld1
Tbl1xr1	Pou5f1-rs5	Cdh23	Ptp4a2	Ube2e1	Trh	H2afy3	Blnk
Agtr1b	St3gal1	Plb1	Anp32e	A930001A20Rik	Parp2	Smarcc1	Bhlhe41
1700120E14Rik	Cdca7l	4921525O09Rik	Zfp622	Tyrp1	9130221F21Rik	Emilin2	4930461G14Rik
Man2a1	Zscan10	Tsga10	Dbx1	Lef1	Baiap2l2	Sh2d1a	Smim19
Pelo	Robo2	Slc35f5	Rreb1	Gm29683	Dbh	Selenbp1	Tpgs2
Cse1l	Syne1	Gm2560	Armc2	Dnase1l3	Rps23	LOC105246506	1700083H02Rik
BC024139	2810049E08Rik	1700057H15Rik	Igf2bp3	Slc25a51	Gm5936	Tes	Arhgap15
Gm38404	Wwox	Slc45a4	Trp53rkb	Uts2b	Jade2	Hdac8	Kidins220
Mzt1	Dnah5	Ube2f	Msra	Zfp618	Fam83d	D6Ertd527e	Zfr
Hsf2	Ar	Nkx6-2	Gm6904	Efcab1	1700072O05Rik	Gm10640	Fyb
Smad3	Plpp3	Crtc3	Map2k6	Gosr2	Lrrc4c	Purb	Dock10
Acvr1	Tfcp2l1	Mzt1	Mir6368	Neu3	Dapk2	E2f3	Rab10
Mon2	Rarg	Rasgrf2	Wnt3a	D730050B12Rik	Vit	Rasl11b	A1bg
Elk3	Vmn2r25	1700128A07Rik	Ywhaq	Mir488	Mir5122	BC107364	Arl6
Cetn3	Serpinh1	Gm12789	Stk39	Galc	Gabrp	Neto2	Socs4
Tram2	Mir466f-4	Serbp1	T	Sall1	Snhg17	Leprot	Oaz2
Fam50b	Mir6373	Tdrd3	Tex48	Tgm5	LOC215458	Cpn2	Gm32865
Pik3r1	Mpdz	Speer4a	Mir3471-2	Bcl2a1a	Grin2c	Vps33b	Ube2l3
Lhfpl2	Csnk1g3	4930519L02Rik	Ms4a10	Grxcr1	Fermt1	Inpp5f	Klf5
Elmo1	Sox6	Vasn	Psmb3	Has3	1700049E15Rik	St8sia2	Pphln1
Nln	En1	Nav3	Lncenc1	Zbtb7c	Syt16	Hbb-b1	Lnx1
Zfp644	Osm	Gatsl2	Lrcol1	Apbb2	Tigar	Aggf1	Slc14a2
Ulbp1	Slc14a2	Tex2	Meis2	Rbpms	Pirt	Zmynd8	Cldn14
Kirrel	Msl3l2	Sgk2	Tceal7	1700029N11Rik	Enc1	Peg13	Ube2ql1
Grap	Lmo7	Opcml	Zranb3	Aff3	Adamtsl1	Ptgs1	Trps1
Tcf7l1	Id4	Dscr3	Upb1	Habp2	Sdr39u1	Ehf	Nat3
Igf1r	Steap3	Mrln	1700099I09Rik	Sox4	4930405A21Rik	Samm50	Jarid2
Cenpa	F830016B08Rik	2004-09-01	Ephx1	Zfp608	Tspan5	Cyr61	Lrig3
Tnrc18	Izumo3	Airn	Mbp	D3Ertd751e	Zfp462	Saal1	Il12b
5330411J11Rik	Nbea	Sorcs3	Arhgef17	Tbc1d2	Sema3f	Cyth3	Rhcg
4930557J02Rik	Dok1	Col4a2	Pdzrn4	Pmaip1	Frs2	Gm813	Btg1
Epb41l2	Bend4	Gypc	Fhod3	Adam11	Bcas3os1	Fth1	Creb3l2
Arx	Hvcn1	Hivep3	Dnmt3aos	Senp6	Rapgef4	Iqgap2	Wdfy3
Cpvl	2900026A02Rik	Msi1	Mir710	Gm15638	Has2	Slc44a1	Stard4
Colq	Col4a1	St18	Sestd1	Rtn4rl1	Ss18	4930552N02Rik	Gxylt1
Mir7661	Pou5f1-rs8	Arap1	1010001N08Rik	Camk2d	4930426L09Rik	Pou5f1-rs8	Mir511
Mrpl33	Atf7ip	Ppp2r1b	Etv3	Arpc1b	Tmcc2	Ctsl	Tanc1
Dach1	Lamp5	Sema4d	Olig2	Slc5a6	Irs2	Cmc2	Emc2
Gm12830	Hapln1	1810011H11Rik	Dynll2	Mylip	Stau1	Adipoq	Gkn3
2009-09-01	D030056L22Rik	Glb1l2	Foxp1	Scyl2	Mir7688	1700027F09Rik	Xpo6
Mir5101	Add2	Ralgapa2	Boc	Mir6538	Lars2	Gm19299	Bace2
1810011H11Rik	Magi1	Vgll2	Gpat3	Fbxw7	Fam3c	Cep120	Ifitm3
4930453L07Rik	Sqor	Gm30214	Spink2	Pag1	Pomgnt2	Frmpd1	Dtna
Gm9159	Foxl1	Fabp7	Atp5o	Ube2e3	Ttc1	Ranbp3l	Faap24
Ndufb9	Ush2a	Psmc3	Gab2	Eml1	Prox1	Ccnj	Fam49b
Apbb1ip	2700089I24Rik	Ano4	Rfx4	Acp6	Xxylt1	Yipf6	4933406I18Rik
Selplg	Ldoc1	Nemp2	Mir378c	Comtd1	Mir6935	Cyp51	Smurf2
4930544D05Rik	Chd2	Prokr1	Nudt5	Lpar1	Fam109a	Reep1	Rtl5
Tmeff2	Dner	Cd1d1	Thada	Itprip	A3galt2	Cabp1	Itga4
Cdkn2b	Vmn2r85	Gm1600	Slain1os	Mir6403	Mir8100	Cntrl	Epas1
Slc4a4	Xkrx	Gm9949	Ext1	Gm20491	2010106C02Rik	Msh2	B430010I23Rik
Mir1901	Stxbp6	Pomgnt2	Rapgef5	Pdk1	Tcf7	Ttc39b	Gab2
Jakmip1	Fcgr2b	4921511C10Rik	Kif1b	Trio	Kcng1	Apaf1	Tshz1
1110028F18Rik	Dscam	Zfp385b	Gm14092	Dip2b	Il18bp	Mpzl1	Fer
Kazn	4930431P22Rik	Gopc	Prkcb	Trpm3	Car2	Morf4l1-ps1	Pask
Slc24a2	Hey1	Mst1r	Rtn4r	Ccr1	Pkdcc	Gm41	Sim1
Sox2ot	Lonrf2	Fabp3	Bbc3	Tcf7l2	Arhgap24	Pea15a	Egr3
Mir6406	Tmsb4x	A330032B11Rik	Omp	Ugt3a1	Clpb	Ino80c	Rin2
4930524C18Rik	Fbxw15	Lrrc1	Arl15	4933425L06Rik	Stau2	Gmpr	Pacs1
Adcy7	Slc14a2	Drosha	Cdkl4	Nap1l2	4930505G20Rik	Mir3965	Slc12a8
Mtss1	Mir674	Usp20	Tnk2	Gm17767	Myom3	Veph1	Patj
Zfp831	Bmpr1b	Fryl	Pgm1	Ttc29	Ppp2r5d	Zcchc14	Epha3
Atp6v0a1	Nrg3os	Edn3	Spink13	Gcg	Phc2	Nts	Ch25h
Mospd4	Atp5g3	Vcl	Map1lc3b	4933402J15Rik	Cited4	Ttr	Asph
Fgd5	Atg10	Aff3	Wdhd1	Pxdc1	Snx7	Psma1	Gm13133
Lpar1	Emp1	Lhx8	Utrn	Phactr1	Pacsin2	Epb41l4a	Fam50b
Pard3	Mir3961	Manf	Pax6	Dusp4	Rbm26	Hunk	Gm16863
Nhlrc1	Sh3pxd2a	Tmem60	Znrf2	5031434O11Rik	Plekhs1	4930474N09Rik	Tesk2
Pou4f3	Osgin1	Nostrin	1700052I22Rik	Gm15326	Cyp2b23	Ttc30a1	Dab2ip
Nhlrc1	Mir6398	Ryk	Gm15569	Slc31a2	Ppp2r2cos	Adam6a	Gak
Tigd2	9330102E08Rik	Gm8883	Mark2	Gm5099	Cnksr3	Pkig	Ube2e1
Trim52	Arhgap40	Gm13446	Zbtb46	Kcnj16	Bmp7	Gadd45a	Bhlha9
Psmb1	Itgb1	Gm19510	Usp39	Cracr2a	9530052C20Rik	B3gnt2	Gm10390
Larp1	Dnaja2	Celf2	Ikbkg	Mir6344	Slc47a2	Crygn	1700025G04Rik
4930488B22Rik	Pitx2	4930455B14Rik	Gm10782	Cmah	Filip1	Fntb	Lrrc4b
Anapc10	Amot	Olfr401	Atp13a3	Mff	Gm14005	Aldh1l1	4933412E24Rik
Ints6l	Gnpnat1	Cenpo	Il6st	Dusp6	Eif4e3	Lsm6	Mir6395
Ipcef1	Clec1b	Lncpint	Pcdh20	Stab2	Zfp385c	Angpt1	Fryl
Nfu1	B330016D10Rik	Tesmin	Slc22a1	Tfap2b	Spred2	Trim44	4930545E07Rik
5830454E08Rik	Lifr	Rsg1	Umps	4930432J09Rik	Amz1	Rph3a	Cyp26a1
Ndc1	Rag2	Gbp6	Ncor2	Hebp1	Gsn	Dtl	Gria3
Etl4	Ttn	Rtkn2	Ola1	Aff3	Polr3c	1700003L19Rik	Adra2a
Ear6	Myh14	Lhx2	Dgkg	Prune2	LOC102634389	F11r	Nova1
Otos	Arl6ip6	Hotair	Tmem135	Ndc1	1500015A07Rik	Ly96	Map3k14
Slc1a2	Jarid2	1700019N19Rik	Dnah10	Mir5113	Supt20	Fbxl20	Xylt1
Stox2	Coa5	Oxr1	Slc7a14	Insig1	Gpi1	Gm17644	Anks1b
App	Cadm2	Coro2b	Izumo1r	1700027J07Rik	Gm10732	Lyrm9	Memo1
F630206G17Rik	Ttc17	Dnmt3aos	Clta	Pitx1	Abtb2	1700029J03Rik	Dynlrb2
Mir346	Adrb2	Ublcp1	E130215H24Rik	Adrb2	Rpia	Reln	H2al1a
Mipep	Zcchc6	Plcb4	Ube2q1	Orai1	Dll1	Rab31	Srbd1
Lncppara	Nsun4	Ptf1a	Emp1	4930549C15Rik	Mir704	Ube2w	Cacul1
Crtc1	Col4a2	Spry4	Tbxas1	Tg	Cachd1	Map3k20	Otud4
Slc18a2	Sec23a	1700025G04Rik	Scyl3	Pnma5	Dnmbp	Rffl	4932412D23Rik
Armc2	Pbx1	4930557J02Rik	Oit1	Foxa2	Smyd2	2210417A02Rik	Zfp40
Ccdc186	Synb	Snx9	Il6st	Prokr2	4732491K20Rik	Scn8a	Rbfox2
Mndal	Shoc2	4930567H12Rik	4930512M02Rik	Gng12	Mettl8	Rmdn2	2007-03-01
Wdr27	Thrb	Gm16793	Acadl	Gm9866	H2afz	Arl6	Dnah6
Rpl38	1700021F02Rik	Kcnk1	Evx1	3110002H16Rik	Bmp10	Ppt1	Gabpb1
Phc2	1700128A07Rik	Tmem266	Dbh	Arc	Ncoa7	Tram1	Nmd3
Ssh2	Pdc	Ahi1	Suco	Lgi2	Sowahb	Runx2	Mir383
Slc25a20	2810025M15Rik	Ccnj	Ptgds	Slc45a1	Ten1	Il9	Egr3
Arhgef6	Rack1	Met	Pnoc	Mical3	C530044C16Rik	Rhbdd2	Kcmf1
Mir6376	Atp1a1	Nos1ap	Rps15a-ps6	Smg6	Aplp1	Zbtb18	Derl1
D10Wsu102e	Tsn	Derl1	Rgs5	Gpr142	Fgd2	1810041L15Rik	4933402D24Rik
Frem2	Satb2	Ctsd	Gm9776	Pou2f3	Lhfpl5	A830010M20Rik	Rgs7bp
Rab36	Clic6	Rplp0	Fcnb	Gsap	Foxi3	Lhx5	Dennd2a
Prdm5	Kcng3	Spats2l	Gspt2	P2ry2	Olig1	Cpeb4	Tsen15
Celf2	Mir28c	Elmsan1	Znrf2	Pik3cb	Gm20110	Lix1	Tmem38b
Serpinb1a	Rasgrp1	Btbd3	Atp10a	Fggy	Pvt1	Gm4907	Pcnx4
Atrn	Isoc1	Arhgap22	Sp4	Wdr45b	Lrrc10b	Gfod1	Gm20491
Klhl25	Xrcc2	Cenpa	Zbtb18	1700065J11Rik	Pomk	Mir744	Cecr2
4930441H08Rik	Sox13	Gjb1	Psmg4	Cdk5rap2	Pcnx	A830019P07Rik	Vps45
Hif1a	Lrpprc	1500009L16Rik	A730082K24Rik	Jarid2	1700017J07Rik	Mir7094-2	Gtdc1
Hnrnpd	Dad1	Nt5c1b	Prdm10	D930032P07Rik	Mir5098	Mir879	Prom1
Phc3	St3gal6	Tank	Erg	Dnah17	Mdm2	Galnt18	Vash1
4930511M06Rik	Plagl1	Mtmr14	Rnf32	Acsf3	Clnk	Gipc2	Mir7021
Psme4	Ptgfr	Tpm2	Lpcat3	Gm36595	Bpgm	Cacng3	Hdac4
Kctd15	Hif1a	Tmem2	Adgrl4	Inpp5a	4930452A19Rik	Zfp697	Tbl1xr1
Gm5126	Fbxw7	Gmpr	Nxt1	Mir6346	Ccdc8	4930487H11Rik	2310081J21Rik
Rgl1	Atxn1	Eipr1	Colq	Terf2ip	Tfeb	Kiz	Camsap1
Nedd4l	Obp2b	Rgs9	4921509O07Rik	E130006D01Rik	Sptlc3	Enpp1	Atxn1
Zdhhc22	Zfp37	Axin2	Setd4	Fam26f	Cldn4	4933404K08Rik	Klhl32
Cox6a2	Anks1b	Nlrp9b	Fabp5	Grk3	F7	Notch2	Fam120a
Gmnn	Marcks	Trap1	Rbm46	Prkce	Rptoros	Lrrc31	Gfi1
Tmeff2	4930524C18Rik	Rmi2	Hhat	Gm3279	Maf	Synj2	Adrb1
Mir6373	Akap3	4833415N18Rik	Cav1	1700128A07Rik	Rbpms2	Tnik	Hmbox1
Tmem87b	Mir6352	Pald1	Aebp2	C1galt1	Shisa5	Mir875	Pcnx4
Stard6	1700112H15Rik	Hs2st1	Bicra	Zbtb18	Gm27217	Hfe	Acot7
A230028O05Rik	Gm15679	Epb41l3	Gm13582	Vegfa	Cfap45	P2ry13	Mir7646
Bcar1	Ntf3	Ccdc121	Gm2447	4921531P14Rik	Asb17	Rab11fip5	Zswim2
Map3k8	4930474H20Rik	Muc5ac	Hpcal1	Gm13848	Grin2c	Schip1	Alb
1700129C05Rik	Klhl1	Syde1	Sgip1	Nfrkb	S1pr3	Sox6	Ttll4
Wnt11	Gm26851	Mir151	Rnf114	Maml2	Frmd4a	Cela2a	Slc9a2
Tbc1d14	Tuft1	Fzd1	Ric8b	Cd180	4930405O22Rik	Cntrob	3110043O21Rik
Fli1	Cadm2	Nhsl2	Alkal1	Mir6351	1700020L24Rik	Abtb2	Vipr2
Srsf7	Plekhg6	Pld6	Celf4	Hpcal1	Zhx2	Srsf9	AI463170
Jazf1	Gapvd1	Zbtb40	Ptbp2	Psat1	St7	Gm11827	Ndufb3
Tmem38b	9030624G23Rik	Ngp	Pcm1	Fggy	Myog	Garem1	Col4a2
Arsb	Anxa4	Hmga2	Crabp1	Lrrc4c	Scube2	Dkk2	Akap11
Dlgap5	Ddr2	Mtmr3	1500009L16Rik	Gm8300	Elf5	Nav2	4930405L22Rik
Stk10	Pdha2	Gm29681	Cpeb4	Rcan2	Gp9	Slc26a5	Car10
1700021F07Rik	Gpc6	Ly6h	Dnm3os	Dnaja2	Slc26a1	Gm3693	Ky
Atp2b1	Epha7	Emx1	D230025D16Rik	Gm5524	Fam110c	Rora	Cldn11
A830052D11Rik	Dennd1b	Asb5	Azi2	Syne1	Lrrn2	Ptn	Sash1
Mir1892	Gm10432	2003-09-01	Rorb	Khdc3	Tamm41	Psd3	Adgrd1
Isl1	Ddx11	Ippk	Gm10421	Mnd1-ps	Myo10	Sf3b5	Saysd1
Edem1	Vwf	Gm10390	Coro2b	Os9	9230116N13Rik	Slc24a3	Asap1
Tusc3	Fam120b	4933406G16Rik	Slitrk6	Gap43	Nucb2	Tmem232	Fign
Peg10	Pvr	Btbd11	Mir1932	4930524B15Rik	Sulf1	Grxcr1	Taok3
Mir5127	Dixdc1	1700007J10Rik	Rptoros	Olfr341	Nfam1	Ampd1	Cntnap3
Hck	Dtx4	Adrb1	Arhgap18	Mir5127	Epb41l4b	Large1	Inpp5a
Gm12596	Fxyd3	Ermp1	Ncr1	Senp2	Dscam	BC031361	Add3
Prodh	Olfr922	Cldn10	Tgfbr2	Gm5820	1110006O24Rik	4930483O08Rik	Pag1
Mapkapk2	Gramd1b	Bhlha9	2210010C04Rik	Rin3	4930512M02Rik	1700099I09Rik	Myl1
Synpo2	Wscd1	Ajap1	E330017L17Rik	Mir6367	Txndc8	Rhou	Mir6379
Tnfsf8	Gm10745	Ano2	Pou5f1-rs8	Fam189a2	Gnat3	Gm8994	Mir124a-2
Slmap	Mir5120	Ces1a	Wdr26	Dnajb12	Pdzd8	Mir6351	Tnik
Tfip11	Gm13133	Ncald	Itpr1	Mtmr10	Sgcg	Dtx4	Tmem232
Dkk1	4930544G11Rik	Rufy3	Foxl2	St5	Mcf2l	Efl1	St18
Mir3066	4930452B06Rik	Rhoq	Asprv1	Mir6344	1700011L22Rik	Mblac2	Zfp462
Cmip	1700065O20Rik	Plgrkt	Psma6	A830082N09Rik	Slc8a2	Afap1	Ptprb
Mob4	Slitrk1	Mrpl57	Mrps6	B230209E15Rik	Zcchc14	2410018L13Rik	Morf4l1-ps1
Usp43	Sctr	Fshb	Mir6385	Cited2	Ppp2r1b	Gng4	Klf7
Apoa1	Celrr	1700125H20Rik	Pdzd2	Trim36	Ndel1	Pabpc4l	Nemp2
Dao	Cdh12	Tlr13	Unc79	Tpcn1	Rbm44	Gm4788	Ctnna1
Gm26579	4930413E15Rik	Pcbd1	Gm5878	Fam46a	Fbxl2	Nbas	Mir5623
Prss16	Mir5101	Spsb1	Anks1	Susd6	Fgd5	Actr3	Atp6v1b2
Ccdc149	Snx27	Tmem174	Gm53	Adgrf3	Olig3	Gm14827	A030001D20Rik
Trhr2	Gm5126	Lig4	Stra8	Pbx1	Fxyd3	Plekha2	Calml3
Socs1	Esr1	Wdr11	Pecam1	4930444F02Rik	Cd38	Nfe2l2	Lrrc4c
Map3k8	Gmpr	Mir6897	Rack1	Pwp1	Ing1	4933407K13Rik	Psmd7
Scn3b	Tlr4	4921525O09Rik	Mir7661	Nectin1	Htr6	Gm5089	Adora2a
Urml	Nrbf2	Slc22a20	Fam163a	Cd44	Gm33677	Vmn2r44	A730020M07Rik
Lrrc32	Klf7	Ddit4	Gck	Lrrc40	Nxf2	Hgf	5330411J11Rik
4930474H20Rik	Arhgap21	9130015G15Rik	Ralb	4933432K03Rik	Enc1	4930440C22Rik	Myl9
Ttc25	Fry	Frmd6	Afap1l1	Six3os1	Efna5	Alk	Rarb
Rab7b	Fbxl17	Nuf2	Lasp1	Mrvi1	Palld	Mir8105	Gm19757
Laptm5	4930459L07Rik	Gm32168	Dym	Ralyl	Rbms3	Mab21l2	1700025K24Rik
Dnaja4	1700123L14Rik	Upk3b	1700012C14Rik	Tiam1	Ncf1	4933400F21Rik	Chd9
Scn1a	Tm2d3	Lefty2	Rnaseh2b	Abcc2	2310043M15Rik	D630024D03Rik	Osbpl6
Ndufaf6	Slc39a11	Sgk1	Kcnip4	Tcf7l2	Cfap161	Platr22	Gm36173
Prkch	Rnf122	Sgms1	Npffr1	Vps4b	Yaf2	Ankrd55	AY512915
Popdc3	Gpr15	Cspg4	4930449E18Rik	Gm5	Syt16	Tenm4	Gm20491
Sp7	Il13ra2	Ccdc178	Ywhae	Atp10a	Map9	Rab30	Col8a1
Prkag2	Ttc27	A730004F24Rik	Kcnc3	Magi1	Aktip	AU019823	Adgrl3
Cdk18	Gatb	Idh3a	Ubash3b	Tnik	E130101E03Rik	H2-Ea-ps	E2f8
Pigm	Nkx6-2	Pkd1	Ttc9	Stk38l	Lrp12	Klhl6	Slc25a12
B930059L03Rik	Ypel5	Efcab1	Lyst	Rbm46	Frmd4a	Rasd1	Sh2d4b
Mir6388	Zdhhc17	Ankrd26	Ugt1a6b	Gm13985	Arfgef1	Rps27rt	Fscb
Mir6337	Edar	Rabl2	Chn1	Neurod6	Mettl21c	Impa2	Ubl3
Kazn	Ace2	Efnb2	Tspan9	Prdm1	1700039E22Rik	Clec16a	Vwc2l
Scamp1	Thrb	Cpeb2	Setmar	A330048O09Rik	1700025G04Rik	Spata3	Peli1
Bcl2l14	Mir6540	Disc1	Rasgef1b	Gm16548	Calm3	Asb17	Lrrtm1
Sorl1	Jun	AA387883	Tank	Traf1	Trabd2b	Dicer1	Rtn4ip1
Il6	3830403N18Rik	Plekho2	Pepd	4921509O07Rik	Pou2f3	Smyd3	Lrrc28
Wnt11	Shox2	Slc44a2	Rock2	Manf	1700047A11Rik	Phkb	Sypl
Cnksr3	Eml1	A430033K04Rik	Chst2	Bcat1	Mir6366	Phox2b	Slc38a2
Rgs3	Zfp804b	Ly86	Dbx1	Gmds	Serpinb9	Nudt4	Gtpbp4
Col14a1	Ndnf	Mtdh	Clvs1	Pgr	4930553E22Rik	Fam46c	Zfp827
Chst1	Tspan8	Mir6951	Cenpj	Dtl	Kcnab2	Plxna2	Slco5a1
Tm4sf1	Vps13d	Crygn	Tnfrsf13b	Pde4b	Aldh8a1	Hectd2	Oit3
Nfasc	Rsl24d1	Gm11944	Ccdc7a	Sipa1l3	Eid3	Gin1	Lztfl1
Mir1192	Ikzf2	Kif7	Gm19689	Rfx3	Sema4c	Nadsyn1	4930553C11Rik
Snora7a	Mctp2	Slc23a2	Gal3st1	St6gal1	Eln	Sulf2	1700011B04Rik
Stom	Asph	Fam222b	Rbm47	Fam49b	Itih5	Cyp51	E030024N20Rik
Gc	Prdm13	Ikzf1	E230016M11Rik	Six3os1	Spry1	Nectin1	Tpbg
Tsc2	Nepro	Pcmtd1	Mir7057	Ccdc171	Arl4d	Rab3gap2	Mir6344
Rgs1	Lrrc8c	Eepd1	Mir6901	Cytip	Ttbk1	Pitpnm2	Kdm3b
Kirrel	4933402N22Rik	4933430N04Rik	Frmpd1	Atp5o	Rapgef5	Sfrp1	Tmsb10
4930434J06Rik	D830032E09Rik	A1bg	Gstcd	Epb41l2	Myh14	Tmem65	Kcnj6
Bhlha9	1700025C18Rik	N6amt1	Rnf125	Dnajc25	Snx8	Fam13b	Apba1
Kcnmb4	Zfp750	A930031H19Rik	Dusp13	Bora	Ckap4	Gm12171	4930511A08Rik
Chd7	Nemp1	Lce1m	Mllt3	Ralgps2	Lhcgr	Polr2m	Mir5120
Tex10	4930515L19Rik	Gm10560	Chmp4b	Gm1653	Guca2b	Sgk3	Abcc10
Bmper	Prdm5	Myom3	Aar2	9130227L01Rik	Pold3	Saxo1	Nbas
Ube2k	5430437J10Rik	D16Ertd472e	Ncam1	Rhpn1	Ccdc60	Eif2s3x	Asah2
Btbd16	Pde4b	Hacd4	Ccdc167	Vstm2l	Plekha7	Rufy1	Cers6
Bend4	Bdkrb1	Fgd5	Lgalsl	Fabp5	C430002N11Rik	Zfp618	Acer2
Alkbh3	1700021F02Rik	Chst15	Naip2	Arap3	Tom1	Cdc27	Specc1
A630001G21Rik	Kansl1	St8sia6	Fgl2	5330411J11Rik	Cacna1c	Gm12866	1700024I08Rik
Myb	Pctp	Pofut2	Gpr158	Hsd3b6	Slc7a6os	Pde6c	Car2
Mir6932	Usp25	Jhy	Plscr5	Fbxw11	Bcl11b	Hdac11	Enpp2
Ccdc121	BC048507	Trps1	Pdlim1	Mir6950	Mir124-2hg	4930533N22Rik	Bend3
Camk1g	Rasl11b	Agbl1	Firre	Mroh2b	Tjp1	4933407K13Rik	Il19
Bcas1os2	Ndrg1	Glis1	Slc45a3	Rbfox1	Cdk6	D430042O09Rik	Il18rap
Adora1	Fam213a	Kdm2b	Cux1	Atp6v1b1	Gm46545	Ppargc1a	H2al2a
Fam166b	Mir704	1700073E17Rik	Fam43a	1700027H10Rik	C130074G19Rik	Prpf40a	4930554I06Rik
Kcna5	Irf4	1700007L15Rik	Plekha5	St3gal1	E130310I04Rik	Nr5a2	Slco3a1
Sall1	Fbrsl1	C030037D09Rik	Mir6417	Nav2	Stmn4	Ankrd6	Lrpprc
Jmjd4	Magi1	Dclk1	Lix1	Fosl2	Rabgef1	Gm12830	Celf4
Fam133b	Zbtb7c	9330117O12Rik	Rangrf	Nt5c3	Edem1	Fer	Zfp503
Hip1	Pard6a	Nectin1	Nrp2	Epha4	Mab21l1	Diras2	Fjx1
Klre1	Nr1i2	Kcna5	Gm17767	Gm20125	Eloc	D430036J16Rik	Sash1
Ncs1	1700016G22Rik	Cacng5	Dhx37	Pawr	Umps	Rars	Gm29811
Dok1	Vmn1r73	Nkx2-9	Hexim2	A330074K22Rik	Calcrl	Ces2h	Bpifb4
Clic4	Hsd3b5	A230009B12Rik	4930503O07Rik	Mir1231	Plcb4	Plekhm2	Klf8
Col18a1	Gm15638	Rps15a	Osbpl11	Rhoh	Pdxk-ps	Nr2f2	Lin28b
D330050G23Rik	Ssu72	Ier5	Arntl	E130008D07Rik	Cdkn2b	Mbp	5730488B01Rik
Bod1	Phlpp1	Dapk2	Musk	1700094M24Rik	Dctn6	Olfr893	BC048403
Pmepa1	4930515B02Rik	Slurp2	Mboat4	Rnf32	Dnmbp	5730507C01Rik	Mtm1
Acer2	Has2os	Tcf7l2	4930522O17Rik	Taf1b	Hhat	Actr3	Ncoa2
Ppfia1	Tusc1	Trps1	AI197445	Klf4	Ints10	1700064M15Rik	Ttc7b
Fut8	Grtp1	Ces1c	Ltv1	Gm6994	Arhgef3	Mfng	Samd5
Idh3a	Tox3	Emx1	Abca13	Mical2	Btrc	Agr2	4930500F04Rik
Mir1843a	Asphd2	D430020J02Rik	Zfp369	Elfn2	Tec	Nme7	Tmsb4x
Hhat	Morn2	Ccdc141	G630064G18Rik	Mfsd6	Rasgrp1	Tmem92	Kynu
Nkx6-1	4930483O08Rik	Papolg	Gm9199	Stk39	Heatr6	C1d	Tcl1b5
Gm13498	Marveld3	Ankrd46	Ttc39b	Cd44	Dscam	Cenpe	Exoc3
9430019J16Rik	Jakmip3	Kcna3	Lypd4	Cped1	Alppl2	Rftn1	Fam43a
Gas6	Rmdn1	Spata13	Myh15	Mocs2	Adgrl4	AV064505	Fam49b
Ptpro	Rftn1	Rims2	Pik3r1	Tmbim7	Nudt3	Nfib	St7
Ust	Setbp1	3110002H16Rik	Syndig1l	Dip2c	Lingo1	4930487H11Rik	Gli3
Ubash3b	Serac1	Gm9958	Mapk4	Cd200r3	Ces2h	Cdc7	Vmn2r-ps11
Catip	Cdkn1a	Cep41	Atf7ip	Hmgcll1	Tnrc6b	Scgb1a1	Sohlh1
Igdcc3	Mir3076	Borcs5	Ccdc8	3110056K07Rik	A730036I17Rik	Lhx5	Arhgap15
Cdkn3	Gm35725	Cmss1	Selenok	Fer	Chsy1	Gm20758	Pdlim5
Srbd1	4931408D14Rik	Gm5	Lnpep	Adk	Plcg2	Tmem29	Mir6417
Nbl1	Kcnk1	Mir5623	Klf12	Vwc2	Col4a2	Gm19689	Lsamp
Cldn22	Cxcr4	Naip2	Lysmd4	Lmo2	Gja6	2010-03-01	Bmp2k
Washc2	Spag6	Aplnr	Ube2l3	2310040G24Rik	Coro2b	Aven	Ntf3
Emp2	Atoh1	Frem3	Il1rl1	Isx	Pwp1	Sun3	Gm6377
Eefsec	Mafb	Gm5122	Snord93	Pde4b	4930425L21Rik	Gm10556	Ywhaq
Dnah17	Sycp3	Mir218-2	Tm4sf19	Car8	Kdm2b	Tmem132b	Apba1
Wipf1	Fmnl2	Odc1	Ralyl	Dmrta2	Sobp	Soat1	Prmt3
Tmem232	Vit	Ces2a	Zadh2	4921509O07Rik	Basp1	Gm3383	Cdkn2b
Snx29	Ptprn2	Gal3st2c	Katnal1	Kifc3	Eyelinc18	Lgals6	Cxcr4
A630072M18Rik	Pdzk1ip1	BC006965	Gnb4	D16Ertd472e	Ttc30a1	Schip1	Acss2
Tecta	Ugt2a3	Gm32688	Gm36633	Tnip2	Ipo11	Tgfbr1	Npm3-ps1
Arhgap22	Ppp1r32	Slc1a7	Nobox	Lhfpl2	Snrnp35	Fech	Zfp536
Grin2b	Plpp6	4930425L21Rik	Hivep3	Slit3	Rad51b	4930583K01Rik	Osm
Fbxl16	Fgf10	Pcdhgc5	St3gal1	Cpa2	Otof	Phf2	Cox7b2
Trappc9	1700017L05Rik	Lrrc10	Rbpms2	Meis2	3110015C05Rik	Fam210b	Gm35722
Epha3	Slit2	Abhd2	Gm4566	Herc3	Cfap73	Cap2	Mir6900
Loxhd1	Eif3a	9330182L06Rik	Fezf1	Umps	Gm20611	Ints6	Pcsk2
Ckb	4933427D06Rik	Ttc39b	Rybp	Nipsnap3b	Bach1	Abcg2	Tmcc1
Gadd45g	Pdzd8	Olfr1507	Miox	Etv3	Ppp2r5c	Zfp85	Usp14
Sertad2	Bicdl1	Gm10768	St3gal3	Bpgm	Ttc32	Sec22a	BC016579
Tfap2c	Capg	Ccnjl	Gpr82	Gm13546	Plekha7	Naip5	Tbl1xr1
Stn1	Ghr	Mybl2	Rybp	Rnf32	Snhg4	Gins3	Mbnl1
Aplnr	Anks1b	Lrrc75a	Fez1	Asprv1	2610035D17Rik	Prkcq	Tra2a
Ccnk	Pecam1	Chd6	5830432E09Rik	Rgs1	Cnksr3	Rbfox1	4930552P12Rik
Swi5	Lce1m	Rpgrip1	Map3k8	Megf9	Rd3	Rassf10	Adgrl2
Rcor1	Scamp1	Acot11	Setbp1	Mir6950	2810404M03Rik	Gsn	Thsd7b
Cdc42ep4	Hhat	A730017C20Rik	Prkaa2	Thrb	Lrrc8d	4933401H06Rik	Skap2
Mast4	Fezf2	Fez2	Wdsub1	Prss48	Dclk3	Olfr385	Maml2
Inpp4a	Tpp2	Pdzd2	Tiparp	1700056E22Rik	Rab11a	Pcgf5	Gm12505
Oat	Tma16	Prkaa2	Gm12159	Lpp	Bcat1	Xrcc5	Ezr
Zfp462	Tmem104	Kcng2	4930524C18Rik	P4ha2	2010111I01Rik	Pnoc	Lactbl1
Uvrag	Nr2f1	Papd7	Prickle2	Hfm1	Ndufaf8	Kirrel	Rbl1
Trafd1	Basp1	Mgll	Vps13b	4930594O21Rik	Dnajc11	Lrrc55	Btnl9
Pag1	Prdx4	A630001O12Rik	Lin52	Ppp3ca	Mthfd2l	Gm6639	Neu3
Cd99l2	Hgf	Vwa5b1	Klhl35	Cdh22	Mad1l1	Tom1l1	Nubpl
Ccdc141	1700028D13Rik	Mlxip	Map3k20	Gm5088	Vps13a	1700021F07Rik	Alcam
Prrx1	Hunk	Casd1	Gm6936	St8sia4	Fam46b	Prkar2b	Rbfox3
Cep85	Myt1l	Krr1	Sh3glb2	Gprin3	Daam1	Mir6388	Phc3
Map3k4	Cpm	Itpr2	Paqr5	Zfyve9	Tlr3	Ranbp3l	Tiparp
Tec	Atp10a	Adcy6	Fendrr	Arrdc3	Trib1	Dusp7	Commd3
Cenpu	Dhfr	Map3k4	9130221F21Rik	B4galt1	S1pr1	Tmem178	1700012I11Rik
Cmklr1	Prickle1	Fabp12	Myo5c	Icosl	Efcab14	Ahctf1	Hspa8
Camk1d	Gm5099	Wipf3	Slc44a3	Ly86	Psmd7	Txndc9	Hk3
2310022A10Rik	Gpr158	Tfap2c	Gm6812	Slc25a24	Synpr	2700097O09Rik	Yae1d1
Mir5709	Hivep2	Mir6368	Gm6260	Dleu2	Zdhhc19	Secisbp2l	Lrch1
Dleu7	Rab30	2310034O05Rik	1700020G17Rik	Tmem33	D1Pas1	Napg	Rrm1
Apip	Themis	Cntnap5b	Clip4	Dennd3	Mir3066	Gm9839	Lrrtm4
Mga	Olfr459	Cdca7l	Ctbp2	Glt8d2	9330188P03Rik	Pitpnm2	Lypd6
B930018H19Rik	1110006O24Rik	Tnfrsf13b	Pnpla8	Pcca	Clic6	Frmd5	Ddx4
Rpia	Sox6	Pid1	Ndrg2	Osgin2	Asic2	Gm30214	Fhod3
Bbox1	Xpa	Gm1527	Zswim6	Slc34a2	Sftpb	4930505K14Rik	Atp2b1
C1rl	Gm14005	Atp6v0e	Kcnk12	Mospd4	Frmd4b	Pik3cb	Arid1b
Usp44	Wdr89	Mir6337	Rnf145	Prkcb	Hpcal4	Fgf14	Slc13a3
Klhl3	Adgrl2	Arhgap40	Edaradd	Rad23b	Clpsl2	Pitpnb	Cxcr4
Sox5os3	Hyal6	Slc4a7	Slc5a1	4930555B11Rik	Zmiz1	Olfr876	Gm17746
1700030F04Rik	Slc16a7	Meis2	1700112H15Rik	Mir7663	Csmd1	Dusp5	Eif4e3
1700029N11Rik	Igsf10	Tex2	Gm4832	Gm31763	Celsr1	Ankrd46	Gm30214
Mir7051	Rap1gap	Cyr61	Rapgef2	Khdrbs3	A930004D18Rik	Hfm1	Frmd4a
Hlf	Cbln2	Rtn4	Rpl31	Btbd9	Irx2	C730036E19Rik	Dmtf1
Mir6905	Lman1	Por	Mir3473f	Selplg	Adam11	Arsa	Cachd1
Irx3	Mff	Abcb4	Gm5468	Cabyr	Syt7	4930444F02Rik	F830208F22Rik
Jun	Gm12911	Vax1	Smyd3	Gm20125	Psors1c2	Dok2	Magi1
Faxc	Pdc	A330102I10Rik	Sstr4	Dusp10	Ntng2	Dhx32	Gm6994
Aff3	Scyl2	Jcad	Htr1d	Rapgef4	Rflna	Cenpw	4922502H24Rik
Larp1	2310008N11Rik	Mkrn2	Rasgef1b	Casp3	D830013O20Rik	Tmem131l	Atg10
1700025G04Rik	Ntm	Tgm3	Mir135b	Cachd1	Herc4	Krr1	Atg10
Rel	Fam241b	Pxdc1	Diaph3	Plet1	Pitx1	4930583I09Rik	Sil1
Vsig2	Satb1	Rnf220	Thsd4	2900040C04Rik	Mdga1	Pawr	Mrps9
Klf13	Eya4	Nmnat2	Sox11	Camta1	St8sia1	8430422H06Rik	Ly86
Stxbp4	1700029J03Rik	Tmem241	Carmn	Chd7	Tmem40	Gm15201	Nek10
Ttc7b	Lrrn1	Cobll1	Aldh1b1	Nrn1	1700108F19Rik	Alox8	Gm4668
Ifnk	1110002J07Rik	E130119H09Rik	Map4k4	Camta2	1600010M07Rik	Slc14a2	9230117E06Rik
Rybp	Atxn2	Skor2	Olfr649	Sla	Paf1	Adgrg6	Msx1os
Ndufa12	Mef2c	Snord104	Slitrk6	Efhd1	Tm6sf1	Elf3	2410089E03Rik
Atp2b1	Plekha5	Fkbp5	Hmcn1	Hnrnpd	Idua	Chchd7	Rbms3
Hephl1	Fads2	Psmd9	Rbpj	Tcl1b2	Mrgprg	Slc28a3	Fry
Cdk6	Plscr4	Il10rb	Gdpd2	Mir5130	Got2	Crygn	Hmgb1
Tab2	Prkacb	N4bp2	Lypd6	6030466F02Rik	Timm23	Abhd2	Fam131b
Thoc3	Prkaa1	Trps1	Vps13d	Actbl2	Fxyd2	Gm27162	Slc18b1
Fam49b	Etfbkmt	Bet1	B930018H19Rik	Atp5g3	Dsg1c	Mbnl2	Uap1
Mtrf1l	Ccm2l	Dynlt3	Dvl3	Cdc26	Lpcat1	Maged1	Fgf12
Adgrb1	4930470O06Rik	Twsg1	Zfp715	1700110C19Rik	Zcchc14	Tiam2	Gpr161
Doxl2	Atp8a2	Arhgap36	Olfr111	Pik3r1	Derl1	Derl1	Stoml1
Tg	2400006E01Rik	Trim52	Psmd7	Tcf4	Usp25	Lrrc4	Unc79
Tnip3	Spcs3	Gm19519	Gm20755	Xdh	Gm5592	Fabp12	Mir6995
Iscu	Slc8a1	Plekha5	Alox12e	Snx14	Grin3a	Pten	Vav3
Magi1	Lsm3	Gm10421	Ahcyl2	Ndst2	Rpl31	Samhd1	Stim2
Olfr31	H2al2a	3830403N18Rik	Npl	Matn1	Mtx2	Ank3	Mtx2
Gm4814	Fam196a	Nt5c3	Adcy9	Wwox	Ttc9b	Znrf2	Tex16
Hivep3	Dclk1	Hoxc13	Mir7037	Airn	Tbx3	Dap	Gm36595
Adora3	B430010I23Rik	Strn3	9430091E24Rik	Rlbp1	Prkrip1	Ccl22	Prdm11
Ltbp3	Gm1653	9430014N10Rik	Olfm4	Smyd3	Mex3c	Atp10d	Hnrnph2
Sik1	4930524C18Rik	4930554I06Rik	Ankrd44	C130026L21Rik	Fmr1os	Tfcp2l1	Pdlim1
Dctn4	4930554C24Rik	Barx1	Zfp957	Rbp2	Tmeff2	Chd6	Cwc25
5730435O14Rik	Fggy	Mfap3l	Pcp4l1	Lrrc71	Uaca	Fam167a	Dip2c
Impdh1	4933402J15Rik	Dcstamp	Cd86	Asap1	Ptprr	Tubgcp3	Igsf5
Mir21c	Rell1	Tstd2	Nudt4	Foxi1	Gm12408	4930488B22Rik	Arid4b
Mkrn2os	Sgms1	Gm19582	Gpr1	1700016L21Rik	Tmem232	Gm5535	Pde3b
Fnbp1	Adgrg6	Prrt4	Fam187b	Cacna1h	Gpr52	Col4a6	Mical2
Lox	Ipcef1	4930404H11Rik	Trim36	Entpd3	Sipa1l1	Grhl1	Car5b
Ncoa7	Zfp655	Acvrl1	Cacnb2	Chst15	Parvb	Cep104	Btrc
Auh	Isx	Chd6	Cdh11	H2-Ea-ps	Rnf150	Pcgf5	Numb
Mir3073b	4930565D16Rik	Tmem33	8430430B14Rik	2810032G03Rik	Gm5079	Trabd2b	Gm1821
Bcas3os1	Foxe3	Prr30	Rasgef1b	Ghrhr	Retreg1	Tecpr2	Stmn4
Plxdc2	Mir326	Pkmyt1	Zfp423	Sub1	Nkx2-4	Mir3074-1	Wscd1
Trio	Cryba4	Gm12295	4930487H11Rik	Mfsd2a	Asap2	Plcb2	Kdsr
2210408I21Rik	4930515G16Rik	Lrrtm2	Prnd	Gpr183	Gm10445	Ninj2	Alg6
Nsd2	AI314278	Atxn7l1	Fam131b	Pros1	Rasa3	4922502B01Rik	Rasef
Depdc1b	Cgrrf1	Col4a3bp	Ttpal	Gm6402	Prr5l	Raet1c	Olfm3
Ccdc33	Srpr	Abi1	Edem1	Sipa1l1	Phykpl	Cxcr5	Pdcd1lg2
Slc28a3	Slc25a40	Car12	Cyp2c55	E030013I19Rik	Gm31641	Tbc1d22a	Lrch1
Bach2os	Tgif1	Ildr2	Asprv1	Ssbp3	Mical2	1700054A03Rik	4930487H11Rik
Dusp4	B4galt5	4921509O07Rik	Srd5a2	Ano4	Mir7677	Hmgcr	Mis18bp1
Slc9a3r1	Eif3f	Nt5e	Hnrnpdl	Cdyl	Fgfr1	Igfbp3	F2rl2
Ralgps1	Slc2a9	1700064J06Rik	Gm536	Gpat3	Isl1	Cdc42se2	Cdc42se2
Spr	Swsap1	4930583I09Rik	Pdlim5	Gm26994	Eya1	Mir6388	Kdm8
Frrs1l	Ncoa3	Rnf220	Gm5535	Sema4b	Mir7213	1700021F07Rik	Lrrtm4
Fabp6	Gzmf	Gm31333	Tnfsf4	2010106C02Rik	Tmem120b	Sik1	Mis18a
Vegfa	Mdc1	Brinp2	Usp42	Stx16	Pigm	Abcc5	Speer4b
Mir1932	Chd6	Tnfrsf13b	Tmem125	Mir6336	Arhgef28	Pik3ca	4930539M17Rik
Mab21l3	Nr1h4	Ppp2r5a	Zfp618	Ankrd28	9130019P16Rik	Dnah8	Cd28
Fam53b	1700112H15Rik	Slc25a26	Elovl5	Vav1	Farsb	Ncoa3	D030025E07Rik
Mef2d	Supt20	Nsun5	Zbtb34	Galnt2	Atg10	Otud1	Fam114a2
Farsb	Gm7977	Polr2m	Jcad	Lrrc52	Fibcd1	D630024D03Rik	Map6
Ddit4	B3galt2	9530052C20Rik	Mir3471-2	Rbms1	Max	Adra1d	1700029N11Rik
Proser2	Zfp266	Crybg1	2010106C02Rik	Runx3	Gm17746	Gm29678	Manea
Ccm2l	Uvrag	Tbc1d30	Klhl1	Gramd1c	Sorl1	Igdcc3	Pmaip1
Krt80	Mir6540	Adrb1	Gm5485	Mir467h	Sbk2	Mlh1	Pitpnb
1700067G17Rik	Mir6896	Cdc14a	Gm16432	Rtl5	Thpo	Zfyve19	A630077J23Rik
1600002D24Rik	C1qtnf7	1700125H03Rik	Csgalnact2	Hbp1	Fbxo40	Pip4k2a	Ssh1
Vps53	Rspo2	Zdhhc22	C030006K11Rik	Gm30498	Arl8b	2310043L19Rik	Cntn3
Lhx8	Tmcc3	Rptor	Ripor3	Cachd1	Mir6385	Add3	Dock7
Nol4l	Jun	Cited4	Efna1	Gm11733	Abl1	Ccdc68	Ralgapa1
Retnla	Sdcbp	Dnajc11	Gm5088	Phyhd1	Ndufa13	Emp1	Bcas3
Fnbp1	Nsmce2	Ube2h	Slc16a2	Atg7	Vsig2	Socs1	Rbp2
Rxra	4930592I03Rik	Cd48	Bphl	Pla1a	4930594C11Rik	Lsm14a	Gm12830
Sox5os3	Stard6	Gbp11	Wls	Gm5347	Dpf1	Med13l	Creb1
Nlgn1	4930429H19Rik	Arhgef28	Has2os	4930583P06Rik	Saysd1	Dnase1l3	Fndc3b
Alg13	Vti1a	1700027J07Rik	Eya1	Klf5	Neto1	Myt1l	Tmtc2
Lrguk	Socs6	Peli1	Fggy	1700092K14Rik	E2f7	Ptpru	Gnat3
Six3os1	Has2os	Nr2f2	Megf9	Ccnd1	Fam53b	Fshr	Aard
Gpr153	Pdha2	Hes1	Gm833	Maf	Socs2	Rps15a-ps6	Rsu1
Rnf141	Tgif2lx2	Fgfbp3	Klf5	Gm5129	Pde10a	Rapsn	C330024C12Rik
Mir7057	Anks1b	Dnmbp	Trim56	Lpgat1	Dlgap4	Steap2	1700099I09Rik
Pxdn	Ywhaz	Ccdc148	Ppp6r3	Glod5	Ccser2	4930447N08Rik	Fam105a
Zdhhc14	Fam212b	Ctsk	Prss54	Twist2	3200001D21Rik	Vps13d	2010204K13Rik
Cenpe	Tnfaip3	Alkbh4	Usp46	Cd44	Gm3716	4933412E24Rik	Mir5626
Slc3a2	Fmnl2	Zfp281	Fam50b	Eyelinc18	Gpa33	Homer2	Gsg1
1700006H21Rik	Gm13544	Gm3772	Gls	Myo5b	Rdh7	Itga3	Grik4
4931406H21Rik	Mctp1	Kcnk9	Unc13c	Arhgap24	Edem1	Kank2	Mir3473f
Efna2	4930571K23Rik	Celf4	Mir139	Elf3	Gm10532	Polr3g	Cstf3
Grxcr2	Zfp618	4930404H11Rik	Ercc6l2	Eml1	Pde10a	Rhov	Ndfip2
Fli1	Gm5083	4930563J15Rik	Mir7221	Snap47	Gm8013	Adcy6	Rapgef2
Tomm20	Pde10a	Hacd2	Malt1	Bloc1s4	Wipf3	Sp3	Cyp4b1
Isca1	Casc1	Igf2bp3	Pccb	Plagl1	Itga9	Speer9-ps1	Zfp521
Ptprr	Arhgap28	Ints6l	Ccdc28a	Rap1gds1	Mir6387	Plekhb1	Adgrl4
Aff1	Lipc	Gsx1	Engase	Cdkn2b	Pbx1	Galnt9	Efcab11
Dgki	Asap2	Fgf13	Sdk1	Tmtc2	Papd7	Proser2	Phactr3
Ctsc	4930426D05Rik	Ssr1	Hsph1	Crk	Rbp1	D030056L22Rik	Fli1
Gm11186	Rprl2	Crb2	Dusp2	Allc	Mup8	Col5a1	Gm1720
Fam8a1	Smad1	Lgals9	Pgrmc2	Gpc6	Insig1	Cyp7b1	Mnd1-ps
Smarca2	Xlr	Cyp4f17	4930486F22Rik	4930459C07Rik	Fndc3a	Tgfbr3	Fcho1
Mir218-2	Ube2f	Dach1	Samd14	Lipg	Wbp2nl	Phactr1	Cry1
Psat1	Adgb	Riok1	Pla2g2f	Fut8	Clec4f	Ndfip1	Abraxas2
Angpt2	Gm3279	Idi2	Pgap1	Kcnk1	H2afy	Aco1	Cdc7
Susd1	Wdr37	Arhgap29	Xbp1	Xpr1	BC052040	1700096P03Rik	Sncaip
Tram2	Adgrf2	Plppr4	Il1r1	Wdr27	A730085K08Rik	Zc3h3	Actr3b
Tacr1	Stim2	Adgrb2	Tmem132d	Susd6	Spon1	Pde6h	Ssfa2
Ackr3	Rab38	Shank2	Alpk1	Pla2g4a	Myo6	Nmnat3	Park2
Gnas	Gm3519	Prnd	Arl4c	Lrig2	Ntm	Zfp704	Osbpl6
4930486F22Rik	Chmp5	Tmem108	Rhoj	Tnfrsf9	Smpd4	Gm12915	Stc1
Usp46	F630028O10Rik	Akr1d1	Smad1	Snx9	Egln3	Hunk	Gm4872
Nptx1	2310043L19Rik	Ndst4	Lef1	Nrn1	Snrpn	Tmem18	4933402N22Rik
Ppp6c	Angpt1	Dupd1	Kcnb1	Lmnb1	Kcnh6	Ssbp3	Eps8
Olfm4	Etv1	Secisbp2l	C030006K11Rik	Ptprd	Ccdc88b	1700063O14Rik	Gatad2a
Rbm47	1700063O14Rik	Fam159a	Cdc14b	Ice1	E230025N22Rik	Mir1195	Adamts7
Trim29	Wdfy3	1700112H15Rik	Bach1	Gm10445	4930434J06Rik	Pcx	Atp1b4
Tm4sf19	Fgfr2	Tax1bp1	4933407E24Rik	Lmo7	Znrf1	Gcm1	Tmem167
1600020E01Rik	Fgf10	Tpbgl	Pla2g4e	Tet2	Rpa1	Trabd2b	Gm5129
Bod1l	Daglb	Gm17746	Atoh8	Olfr247	Lmnb1	Minpp1	Nrn1
Zfp704	Rsu1	Dhfr	Col23a1	4930474N05Rik	Tmem2	Klhl31	Ccdc121
Gm1821	5031425E22Rik	Fam107b	Ankrd55	Nckap1	Pias3	Mir6343	Dusp11
Sirpa	Chsy1	Tub	Flrt2	Mllt10	Ceacam15	Nt5dc3	4933400L20Rik
Ubash3b	Dsc3	Fcnb	Zwint	Rab40c	1810053B23Rik	Hepacam	Gpr37l1
Spsb1	Serpine3	Pcbp3	Gm5441	Man1a2	Rgs22	Gm6260	4930474N09Rik
Mir122	Mir8099-1	Rnf141	Dlat	Sh3glb1	Pcdh1	Cog4	Slc25a33
Ly6i	Rftn1	Ston2	Stpg4	Snn	Cyb5a	Ackr3	Dach1
Nup160	Alkbh3	E130114P18Rik	Sox13	Rasl10b	Spink13	1700066B17Rik	Rnf19a
Stk-ps2	Edem1	Casr	Cux1	Runx3	Gpn3	Stxbp4	Plekha8
Tm4sf1	LOC106557447	Nxpe5	Nfatc2	Rtkn2	Col13a1	Tmem40	Mir6237
Enpp1	Frrs1	Ankrd50	Carm1	Iars	Plac1	Ublcp1	Ap2b1
Nrn1	Plpp1	Lrrc71	Urah	Casp8	Gtf2ird1	Iars	Marcks
Chrac1	Ubp1	2310020H05Rik	Rnf38	D5Ertd615e	Hsf2bp	Gabbr2	Chd9
Wnt2b	Zfand6	Sox11	Dusp2	Alg14	Ephx1	Mir6900	4933424L21Rik
Pno1	Fthl17a	Arhgef18	Trim65	Esm1	Kcnj16	Olfr1274-ps	Gm15412
Wsb1	Myh3	9430078K24Rik	Hs3st2	Mrm3	Syt13	Mir6388	Nox1
Nxph3	Vwa3a	Mir8108	Smu1	Peli1	Aff3	Arl2bp	D230025D16Rik
Sorbs1	Ivns1abp	Col16a1	Zfp292	Sipa1l3	Dupd1	AU015836	Kcnip2
Slc44a1		Mir187	Eif2a	Marf1	Map4k3	Barx2	Gm30214
Secisbp2l		B3gat2	A930031H19Rik	Nkain3	1700027J07Rik	Cnnm2	C130060C02Rik
Lrp12		Prdm2	Olfr111	Nhsl1	Glg1	Fbxo11	4933432G23Rik
Rasgrp1		4930505G20Rik	Slx4ip	Pip5k1b	Tnrc6b	Morf4l1	Fars2
Cenpo		H2al1j	Tekt2	Kif13b	2210010C04Rik	Mir340	Zc3h12c
Gm38671		Lair1	A730082K24Rik	2210416O15Rik	Snrk	Nfe2l1	Zdhhc21
Pdcd1		Psat1	Wisp1	Secisbp2l	Hk3	Gli3	Lin28b
Rbm47		Tnfrsf11a	Frmd4b	Agps	Fktn	Osbpl1a	Nectin1
Adcyap1r1		Calm1	Mindy3	Hacd4	Rph3al	Gas7	4930591E09Rik
Reg4		Vmn2r-ps11	Mir1927	Mon2	Zfp710	Gm906	Il21r
Spdye4c		Atoh8	Dlg2	Map10	Wscd2	Gprc5b	Gm8709
Golm1		Prss2	Slco1a6	Tigd4	LOC105246506	Ccnl1	Gm3716
Echdc3		9530026P05Rik	Mug1	Mknk1	Dkk2	Ahi1	Ppp2r1b
Serpine2		Mir205	Mir3470b	Myo3b	Zfp608	Nrxn1	Slc12a6
Kcnq2		C530044C16Rik	Pnpla1	Csnk1g3	Papd7	Ubap1l	Capsl
Kcnh2		Scgn	Psg20	Ccnd1	Mir5122	Cox7a2l	Nup50
Aldh1a7		Bpifa3	Gm1653	Frem1	Prc1	Kcnd3	Wdr27
Hdac7		Elmsan1	Miga1	Btn2a2	Galnt18	Rbp7	Fyb
Sbno2		LOC215458	Stat3	Gpr22	Zdhhc20	Dkk2	Lyrm4
Mir763		Mir3066	Ccl21a	Poteg	Jakmip1	4930519L02Rik	Vps4b
Emcn		Il10rb	Mirlet7i	Ulk2	Gm4668	Sstr1	5830473C10Rik
Baiap2		Zfp385c	Rap2b	Olfm4	1700063O14Rik	Ltbp1	Dlg2
BC039966		Arhgap24	Mir7663	5430434I15Rik	Vdr	1700063O14Rik	Gabbr2
Wnt7a		Igsf23	Gm19466	Ncf1	Siglec15	Urb2	Ubp1
Tha1		Rftn1	Vmn1r85	4933433G19Rik	Ltv1	Piwil1	Phf21a
Cntnap2		Dnajb8	Gm11351	Mir218-2	Adgrv1	Plpp3	Gm4750
2310015A10Rik		St8sia3os	4932435O22Rik	Kif6	Gm16793	Fanca	Smyd3
Sun5		1700015G11Rik	E330021D16Rik	2014-09-01	Tspan3	Foxp1	1700065J11Rik
Zc3h18		Gm3428	Fam69a	Il1f9	4930578I06Rik	Basp1	1700084F23Rik
Larp1		Gm8624	Gucy2e	Psapl1	Slc4a10	Plbd1	Rin3
Ubr4		Pdzrn4	Nub1	Mocs1	Sh2b2	Igfbp2	Mrln
4930474H20Rik		Entpd1	Ntn1	Olfm1	1700011H14Rik	Fcrla	Pde10a
Tbl1x		Gm19510	Pantr1	Mpp4	Mir29b-1	Gm10280	Wdr27
1600002D24Rik		Foxq1	Glp2r	Gm773	Platr22	Rps6kc1	Btg3
Mybph		Comp	Neurl1a	Adam30	Tmem26	Arhgap32	Bcl9
Zbtb20		C4bp-ps1	Slc30a1	4921509O07Rik	Rnft2	4933429O19Rik	Ncoa3
5830416I19Rik		Snx20	Tsc22d2	Clec5a	Lhx6	Dopey2	1700123O12Rik
Irf2bp2		Psmg2	Nt5c2	Fhl2	Glrb	Tcf7l2	Vil1
P4ha1		Mir182	Fam20c	Ift80	Cnot1	Atp8a2	Cdh26
Abcg3		1700016K05Rik	Ktn1	Creb1	Smad6	4930564D02Rik	2310069B03Rik
AY512931		Ryk	Lgmn	Irgm2	Gm13293	Utrn	1700125H20Rik
Tmx4		Spesp1	Sstr1	Rfx4	Syn2	Chchd6	4933430N04Rik
Cabin1		Lrch3	Mir8106	Usp3	Adap2	Col22a1	Cdk13
Ttf2		Rsg1	4930486I03Rik	Ern2	4930438E09Rik	Kif21a	Ttc27
Slc1a7		Cux2	4930519D14Rik	4933433G19Rik	Zbtb24	Rabgef1	Rdh10
Ube2e3		A930012L18Rik	Psd3	4930455G09Rik	Stard3nl	Cdh5	Scn1a
Klhl7		Mir3079	Mir7094-1	Gm32511	Ano1	Pi4k2b	Fam49b
Bcl2l14		Tcf21	Akap11	Dnajb6	Atp10a	Mfsd2a	Gm6578
Rab4a		Plekhm1	Krtdap	Scel	Fasl	Myo9a	Bbs9
Bcas3os1		Vwc2	Kpna2	Gm12381	Iqgap2	Dnah8	Sh3kbp1
Aida		Kif24	Gm32455	Ctsd	Gm10556	Kat6b	Mir181a-2
Mrgprf		Mir7094-1	Tspan18	Tg	Rrp7a	Prss23	4933431G14Rik
Gm6268		Pold3	Trak2	Dpy19l1	Rhbdd1	Zgrf1	Lnpep
Disp1		Olfml3	Spry2	Musk	Klf12	4833415N18Rik	Gm17634
Myo1d		Madcam1	Mpzl3	Gm31108	Ier2	Pex14	4930578C19Rik
Klf4		Tiam2	Runx1	Mkrn3	Asah2	C030006K11Rik	Nuf2
Fgf14		3110009F21Rik	Mapk8	Gm12866	Smim18	Cops8	Mir1958
Slc7a14		Vmn2r102	4930594O21Rik	Sla2	Usp38	Dstn	Sntb1
Dip2a		Gja8	Mtcl1	Chl1	4921524J17Rik	Podn	Utp14b
Nck1		Bmper	Cpsf6	Mir21c	Pik3ca	Lsamp	Rasd2
Nfkb1		Top2b	Sla	Pcx	Plagl1	Perp	Foxr1
Tspan2		Eid3	Cops8	Ipcef1	Iqsec1	Mir1933	Gm12185
Morf4l1b		Pax2	1700063D05Rik	Ly86	Mdm2	Ankrd33b	Nfkb1
Swt1		Cdkn2b	Ell2	Dusp10	Cacng1	Trim50	Shb
Fasl		D430042O09Rik	Mir3108	Edn1	Nrg4	4930579K19Rik	Gm12130
Elf4		Ptprr	Timm8a1	Bcas3os2	Gm4750	Sec16b	Mia2
Plxna4		Flt1	A730082K24Rik	Cxcl2	Tat	Smarcd1	Chsy1
Elmo1		Olfr875	Rtn4rl1	Ptpre	Adss	Psmd9	Lpar1
Bms1		Pax7	Meiob	Snx24	Sqor	4933407I05Rik	Slc1a4
Edem3		Acad10	Rtel1	Amer2	Car15	Gm5088	Neto2
Golph3		Pag1	Panx1	Olfm5	Suv39h2	Rps6kc1	Gm20751
Gm13547		Suds3	Efnb2	Apol7d	Cdk19	1700063O14Rik	Baalc
Ric8b		Cct2	Ccdc57	Dok2	Wasf2	Sugct	Wnk2
Ryk		Sp3	Sphk1	4930474H20Rik	Lmo1	1110004E09Rik	Fer
Cpa5		4930564D02Rik	Ptgfr	Scn3a	Scn11a	Gm32141	Tph2
Cnbd2		Il12b	Acacb	Fam83b	Xkr6	Cep68	Fam131b
Otud1		Adcyap1r1	A930006K02Rik	Prkch	Hk1	Gm13029	Pdxdc1
Erbb4		Mansc1	Reps2	Lnx2	Ldlrad4	1700065L07Rik	4921513I03Rik
Mir3970		Nedd4l	Tmem132d	Sec23ip	Aip	Tnrc6b	Glra3
Tmem243		Tmem132e	Msl3	Smyd2	H2afy	Gm853	Dock1
Taf4		Ube2v2	Dhrs3	5730507C01Rik	Tmem44	Tgfbr1	Zfp871
Dusp26		Kcnma1	Mir3472	Zfp710	Otud1	Sgk1	Zfp644
Apeh		Capza2	4930448K20Rik	Fndc7	Slain2	Det1	Mir6395
Olfm3		Gm7168	Pgap1	Tox	Bicra	Pbx1	Tenm4
4933430N04Rik		Gm805	Gmpr	Ttll6	Fyn	Saal1	Aff3
Gm6936		Tlx3	Gm5779	Fgf9	Bach2	Cep83	Msmo1
Ubtd2		Casz1	Rab4a	Gm17746	Mfsd1	Arntl	Hecw2
Rfc3		Rab36	Slitrk6	Zc3h15	Hectd1	Hsd3b5	Rin3
Smox		Gfra3	4930448I06Rik	Gm15713	Tmem74b	Tmcc2	Snord93
Eps8l3		Gpr137b	5830428M24Rik	Mir6995	Cdyl	A730090N16Rik	Mir195b
Zfp644		4933408N05Rik	Mir3108	Crebl2	Pdgfa	Adamts8	Fryl
1700108F19Rik		Slc28a3	Plekhs1	Tppp3	Itm2c	Snhg20	Ncam1
Henmt1		Mmp13	Bbs9	St3gal2	Tbx18	Lrrtm1	Atl2
1700044C05Rik		D130009I18Rik	Gm3383	Gsg1l	Ccdc6	Hectd1	Ubtd1
Cyp11a1		Gm1979	Gm15350	Mir7043	3110002H16Rik	1700029M20Rik	Tyw5
Ube2e3		Gm14486	E030018B13Rik	1700112J16Rik	Ing4	Gm32200	Cd101
Zfp473		Tmem97	Hps1	Rbfox1	5830418P13Rik	6330410L21Rik	Vgll4
Adamts1		C230014O12Rik	Lrrc52	Cyp26b1	Procr	Card19	Mir1843a
Slain2		Pgap2	Spred1	Aff1	Ptk7	Maml3	Zfyve26
4930459C07Rik		Hist1h2al	Txndc11	Mir3066	Tfdp2	Opcml	4933427E11Rik
Atp2a3		1700003L19Rik	Prkag2	Unc5b	Cdk1	Syk	Ndn
Mast4		Bicdl1	Klf10	Hrh2	D5Ertd579e	Mc3r	Stk26
Slc9c1		Vmn1r33	Krt80	Spaca1	Usp25	Pde6h	Zfp521
1810026B05Rik		Efcab14	Rnf144b	Ifne	Mir139	Gm13056	Manea
Endou		Pip4k2c	Ttc32	4930583I09Rik	Slitrk5	Nova1	Zdhhc19
Oxtr		Mir1898	Mthfs	Ggt1	Zfp960	Zfp710	Ube2t
Tpra1		Rtn4rl2	Adam30	Cldn1	Trhde	Slc24a1	Axin1
Gm20745		Ppp3ca	Duxbl3	Pbk	Diras2	Fcnb	Elf4
Pllp		2410012E07Rik	9530026P05Rik	Arhgap29	Sorl1	Gm13205	1110028F18Rik
Ywhaz		Fosl2	Rab11fip5	Slc45a1	Nod1	Nt5e	Nek6
Fam189a2		Lrp11	Ctu2	Pabpc2	Rpl37rt	Dcun1d2	Ube2v1
B3gnt2		Mir181a-1	Gfra3	Gzmn	Fam117b	Esp34	Defb20
Abca1		Frem2	Gm10432	Hdac10	Dhodh	Slc22a23	Tuba1a
1810041L15Rik		Fam91a1	Pam16	Slc14a2	Klhl22	4930567H12Rik	Sesn1
Myrfl		Ust	Etl4	4930578G10Rik	Scfd1	Efna5	Irx6
Znrf3		Mir6344	Faim	Micu2	Ttc30a1	Gtf2h2	Bnip2
Zfp141		Mir7021	Tle3	Akt3	AW046200	Nfasc	Gap43
C530008M17Rik		Lmo1	Fam105a	Zfat	Gbx2	Vma21	Mir7021
Zmym4		Lsamp	Chrna1	Gm29684	1700030F04Rik	Jph3	1700049E15Rik
Notch1		Gfi1	Ccdc25	Lyst	2010-09-01	Mir140	Racgap1
Herc6		2310043O21Rik	Mir466p	Fam49a	Kcnn3	Il10	Minos1
Sh3pxd2a		Klhl25	Lrrc8b	E330013P04Rik	Hcar2	Cd300lb	Dsc1
1700008P02Rik		Pcdh20	Lmo1	4921509O07Rik	Ddit4	Rab42	Rbms3
Mir9-3hg		6030471H07Rik	Gne	4933439K11Rik	Diaph3	Gmpr	9430018G01Rik
Cfap54		Esr1	Uck2	Vmn2r32	Tbc1d2b	Schip1	Opa1
Ulbp1		Wdr37	Abl1	Mto1	Wipi1	Abca17	Cpn2
4933433H22Rik		Dact2	Lpcat1	Mir6390	Amz2	Fcgr2b	Mir99ahg
Galnt1		Nfia	Irak3	Klhl38	Sfswap	Sardh	Rp1l1
Casp12		Dhrs4	Tpp1	Grip1	Syt17	Acpp	Oca2
Cacna1c		Gm4832	Dock1	Lama1	Ssx2ip	Schip1	Klhl25
Gm5523		Cdca7l	Ppp6r3	Iqsec1	Mir378b	Atoh8	Ets1
Galnt12		Gnaq	Gem	Ptchd1	Olfml2a	Hpf1	A430090L17Rik
Usp35		Mfn2	Slmap	Gm20187	Selenok	Nrxn1	Rasgrp1
1700016G22Rik		Inpp4b	Prune2	Sdr9c7	Cdca2	Mir681	3830408C21Rik
Ccdc130		Abr	Hdac4	Cdyl2	Atp2b1	Rnf157	Cmtm7
1700017G19Rik		Tnrc6b	Fbxw8	Zfp609	Ppp2r5e	Sox6	Foxp1
Klhl25		Gm5134	1700003H04Rik	Gm7977	Fut8	Iqsec3	Cand1
Ralgds		Snora47	Alpk3	1700012I11Rik	Iyd	Ptpre	Fam107b
Rad21l		Large1	A230028O05Rik	Ap3b1	AU023762	Lrrc59	Ndst3
Klf13		Arid2	Daam1	Mettl21a	Vmn1r195	Tmem192	Utp18
Dnah5		Slc28a3	Plac1	4933430M04Rik	Map4k4	Cwc27	Ric8b
Slc28a3		Pom121l2	Fam43a	Nedd9	Tiam1	Gm20052	Depdc1b
Sh2d4b		Foxc1	Sowahb	Dmrt1	Atf7ip	4921511C10Rik	4933417E11Rik
Cdhr3		Msx1	Spopl	Ikzf1	Lax1	Bcor	Cep152
Thsd4		1700028I16Rik	Pitpna	Plekhm2	Srp9	Kif5b	6030407O03Rik
Rcor1		Trim2	Rasl10b	Kctd3	Fer	Gm9530	Cpeb2
Acss2os		Itsn1	Eif2a	Neurod1	Fhl2	Fkbp5	Ints6l
Sulf2		Mir6237	Prr16	Ell2	Wwc2	Crhr2	Rrbp1
Mbd2		Lmo1	Map2k6	Rab10os	Cln8	Bpgm	Ms4a3
Mir7032		Ttn	Uhrf1bp1	Tmem161b	Rbms3	Onecut1	Tmem132b
Pbx1		Rapgef2	Mir7001	Ehd2	Fam20b	Gm16523	Gnat3
D030025E07Rik		Kctd4	Timm21	Smco4	Ctnna1	1700049E22Rik	6430710C18Rik
Plxdc2		Gadl1	P4htm	Actn1	Cyp2d10	Htr2a	Mon2
Ulk3		Gpr179	Zfp532	Lrtm1	Kcnj6	Tbc1d7	Plpp1
Ly96		Mir5099	Fabp12	Mir3104	Mir326	Efnb1	Gpat3
Phospho1		9630013K17Rik	Gabrp	Fam133b	Pstpip1	Pcsk6	Tmem17
Gm10638		Tcerg1	Slc22a22	Lrrfip1	Ptprm	5930412G12Rik	Gm13986
Asprv1		Sox8	Gm32688	9530052C20Rik	Mapkapk3	4930556N09Rik	Ccnb3
Ccr3		Palld	Myl10	Gm12504	4930455B14Rik	Gm10390	Rad52
Bbs9		Msra	Foxa2	Cmip	Zdhhc11	AI197445	Gm30214
Mir7038		Nek7	Gng12	Cryaa	Fgf23	4930487H11Rik	Atp1a1
Pax8		Med13l	Adora2b	9630013A20Rik	Itga5	Dnal1	Pde4dip
S100a10		Spice1	Gsn	Rbms3	Ccrl2	Sec22a	Hnrnpll
Manba		Gm6116	Shd	Nin	Angptl1	Dpysl4	Adamts20
Tsga8		Necab2	Prdm6	Lpin2	E130310I04Rik	D430042O09Rik	4930505N22Rik
Atg16l1		Mcoln2	Kifc3	Cd3e	Pcdh1	Kctd7	Mir8099-2
Gm16701		Mysm1	Tcl1b2	Flnb	Pla2g16	Tbc1d1	Pnoc
Wdr60		Gm4971	Ttc7	Tnfrsf8	Slfnl1	4921511I17Rik	Mir879
Tanc1		Akap7	Agpat4	Lamp5	Hrasls	Dbpht2	Tbrg3
Gm38413		Adam6a	Abcc2	Dab2	D630010B17Rik	Lifr	AU019990
Mxi1		Trank1	Pdia6	Arhgap15	Sdr9c7	Hbs1l	Dlg5
Sipa1l1		Wfs1	Klhl1	Kansl1	Myo15	Iqgap2	Vmn2r3
Hand1		Cttn	Hpcal1	BC005537	Nr2f1	Pum2	Lrrc4
Dixdc1		Pim3	Dyrk2	Dip2c	Ltbp4	H2afy3	Gm5860
Arc		Larp4b	4933424L21Rik	Eea1	Ccdc91	Zbtb46	Parp8
Wnt7b		Wdfy3	Kbtbd2	Hs6st1	Afap1l2	Gm32921	Capza2
Pon1		Maea	Tspan14	Prmt9	Cep41	2700097O09Rik	Rap1gds1
Mbd2		Olfr1373	Tnfrsf21	Icosl	4930474N09Rik	Sall1	Ncf1
Lclat1		Otud1	Gm5136	Slc28a3	Grik2	Prrc1	Mir6983
Trim44		Tmem17	Rnf165	Gm6812	D030024E09Rik	Mir6388	Gm35725
Gpr12		Slc25a13	Acer2	Grhl1	Qk	Fnip2	Zfp451
Nr1h4		Pus7l	Mtmr12	Mir876	Thsd4	Cln8	Gimap6
Pelo		Ldhal6b	Fer	Sspn	4933407E24Rik	1700018B08Rik	Jph1
4930533P14Rik		Foxi3	Grb7	S1pr1	Gli2	Ilvbl	2010010A06Rik
Zfp423		Vgll4	Cers6	Gm8994	Tlx1	Mir290a	BC039966
Nfib		Tfap2c	Ccdc71l	Gm2560	Msh6	Sardh	Apobec4
Akirin1		Sgsm1	Sncaip	Vsir	Sema3g	Barhl2	Adcyap1
Cenpf		Pdgfb	Fat1	Ifnlr1	Heyl	Usp18	5730403I07Rik
Mir8108		Nrxn1	Kctd13	Cxcl12	Slc18a2	Mprip	Rgl1
Myo10		Cdh6	Ica1	Rab5a	Sncaip	Fat1	Mmp7
Ppp1r9a		4921513I03Rik	Sugct	Dennd3	Dnajb1	Gypa	Mir582
Slc25a31		Lmo2	Iqcf5	Il6	Dnah5	Metap1d	Actr3b
Gm30214		Add2	Prickle1	Mir6388	Chit1	Caskin2	Lipa
Slco5a1		Kyat3	D5Ertd615e	2210010C04Rik	Cc2d1a	Esyt2	1700012D14Rik
Pln		Tmc3	Fabp7	Bcas3os1	Slc8a1	B930092H01Rik	Pphln1
Htr1b		Fam107b	Stau1	Leo1	Fez2	Gm2083	Pax9
Pakap		Npas2	Hdac9	Fam196b	Clptm1	Sorbs1	4933417E11Rik
Gm5129		Grrp1	Rarb	Eea1	Lrrc23	1700025K24Rik	Slc7a11
4930590L20Rik		E130006D01Rik	St3gal6	Rasd2	Ccdc90b	Rtn4r	Tle3
Slc14a2		Rassf5	Ldlrad4	Tbc1d1	Gm6116	Alk	Btrc
Dapk1		Rarb	Mdm4	Gm11696	Aida	Pou5f1-rs8	Tpd52
Ass1		Mctp1	Mir7237	Proz	Enpp6	Cd247	Tgif1
Lrcol1		Epb41l3	Rgl1	Gm30052	Slc16a2	Nav2	Agk
Lrrc73		Lrrc75a	Twf1	Srgap1	D030025P21Rik	Sctr	Plekhm3
Tyw1		Creb1	Hal	Spcs3	9430041J12Rik	Kcnd3	Npbwr1
Pgm5		H2-M10.6	Ccl25	Cspp1	Dhx32	Klf12	F2rl2
Fam84b		Tnfrsf19	Lnx1	4933411E08Rik	Siah1a	Atp2c1	Map3k7
Tgfb3		Mapk10	Mysm1	Rps6ka1	Anxa6	Pdcl3	Cryl1
Tsc22d2		Fgl2	Foxl1	Edil3	Cpa6	Gm3139	Gm14486
2010111I01Rik		Acaa2	Pbp2	1700011L22Rik	8030474K03Rik	Mir6388	Acer2
Tnfsf14		3300005D01Rik	Gm10637	Tmigd3	Scn4a	Cdrt4os1	9830107B12Rik
Gm12359		Sohlh1	Gm10445	Adipoq	4930524C18Rik	Gm15050	Il1r2
Prf1		Arhgef10l	1700017L05Rik	Ptgs1	Snora3	Emp1	BC055324
Lgals8		Pla2g4d	Ypel5	Alpl	Klhl31	Ppp1r26	Sox7
Sema4b		Pola2	Ankle2	2010-03-01	Pnoc	A830010M20Rik	Jarid2
Nav2		Gm10532	Zdhhc14	Rspo2	Gal3st1	Eldr	Plcl1
Usp13		4933433G15Rik	Fgf13	4933417E11Rik	Hk1	Clpb	Abhd17c
Rp1		Gm5346	Tspan18	4930506A18Rik	Cd93	Nat3	U2af1
Bpifa1		Gm10037	Me1	Diaph3	4930555K19Rik	9430019J16Rik	Stag1
Rbm19		Lipc	Fbn1	Rbm33	Dyrk2	Nkd1	Cldn34b2
4930406D18Rik		Macc1	Maats1	Gsap	2310005A03Rik	Gnat3	Mir7086
Csgalnact1		Klf5	Rnf216	Gng12	Cavin2	Gm31333	Unc5cl
BB123696		Pard3	Vps36	Prex1	Flrt1	Krt82	Defb7
Il1b		Hck	Fndc3a	Ror1	Mir3079	Casd1	B3gnt2
Gtdc1		Igdcc3	Zfand6	Vsir	Specc1l	Ppp2r2b	Rspo3
Gdpd2		1700028D13Rik	Sirt1	Arhgap36	Nhej1	4933401H06Rik	Cnnm1
Rapgef5		Rab11a	Mir297c	Met	E230013L22Rik	Fcho2	Gda
H2al1j		Dusp10	Mir7661	Cmah	Psmd12	Lrrc38	8430436N08Rik
Dmac1		Dach1	Kat6a	Hsf2	Eif3j1	Ubr3	Ptchd1
Cdh17		Spry4	Crb2	Mapkap1	Nhs	Adarb1	Chrdl1
Gpr171		Kirrel	Prdm2	Rprm	Gm4827	3830408C21Rik	Zfp747
F3		Scaf11	Ccdc130	Ccr5	Trabd2b	Gm6402	Herpud2
Rbp2		Cenpm	S1pr1	Mr1	Spr	Exo1	Ikzf1
Mei4		Gm20125	Klrb1f	Mir1961	Dnajb5	Cxxc5	Galnt18
Fgd2		Pmp22	Pdss1	4933417E11Rik	Mir6941	Podn	Prr30
Retnlb		Hivep2	Klf3	Srsf10	Rubcnl	Tbata	Kirrel3
Max		Nostrin	Lamb1	Gda	4921529L05Rik	Tacc1	Mug1
Zcchc14		Igfbp7	Mir1945	Greb1l	Hsd17b2	1700030F04Rik	Sesn1
Fam163a		Ipo11	Dysf	Nt5e	Lmo7	Dlg2	Inpp5d
Synpo2		4933432G23Rik	Serpina10	Glul	Eif3f	Prickle1	Spp1
Robo1		Trpc7	1700055D16Rik	Cxcr6	Wnt10a	Slc14a2	Mycn
Por		Spred1	Msh6	Arntl	Alox12e	Abra	Sstr4
Lrrc10b		Gal3st2b	4930523C07Rik	Scn8a	Rftn1	Ddah1	Susd4
Mcts2		Vmn2r2	Cald1	Cdkn1c	Mir7674	Dysf	Ldb2
Aplnr		Nsmce3	Lipa	Mir6336	Msx3	Atp1b3	Lcp1
Tns1		Tpbgl	4930444P10Rik	Mir713	Inpp5a	Gzma	Dip2c
Fam102a		Nsun4	Ppp6c	Pik3r6	Msra	Tspan5	Platr26
Cdip1		Samhd1	Nat10	Cox6c	Glrp1	Exoc4	Zfp804a
Mir6403		Cnnm2	Acer3	Me3	Snord11	Mir5135	Gm36595
Spon2		Slc7a8	Sik1	Gnrh1	E230029C05Rik	Ncor2	Dtnbp1
Cish		Fnip2	Bend3	Fez2	Chmp6	Kcna5	Gm37065
Fam219a		A730004F24Rik	Asph	Anxa11	Zwint	Mir5619	Fmn1
Wasl		Disp3	Gm5095	Mir7688	Apol7e	Dpf3	Nab1
Capn9		Jak1	Pnoc	Kcnq1	4921513I03Rik	9330162B11Rik	Rps6ka2
Mir6912		Sirpa	Spaca1	Klf6	Pgap1	Ssr1	Nkain3
Alox15		Cpeb2	Lrrn3	Psap	Rbbp8	4930487H11Rik	Samsn1
1700061F12Rik		Caln1	Aldh4a1	Pappa	Fer1l5	Nedd4l	Slc26a7
Tjp2		Pdgfb	1700096P03Rik	Gramd1b	Arhgef10l	Bcas3	Il16
4930449E01Rik		Mir1951	Pdcd2	Gm7977	Gm6408	1700017B05Rik	Gtdc1
AF067063		Gm30173	Dip2c	Ski	Cxxc4	Golph3	B3gnt8
Mmp9		Micall1	Fmn1	Enpp5	Sox7	Prex1	Efnb2
Vstm2a		Rpia	Aff3	Asap1	Usp24	Gm3704	4930428D20Rik
Ehd4		Hdac11	Nanog	Bach1	Cep68	Tsn	2210417A02Rik
Dnajc5b		Rprd1b		Ctdspl	4930488L21Rik	Bicral	5830418P13Rik
Lats2		Pdp1		Lpp	Hbp1	Gm3636	Hpgds
Gm36229		Polr2m		Ubtd1	Coro2b	AI593442	Ctnna1
8030474K03Rik		9530014B07Rik		Slc26a3	Slc19a1	Uqcc2	Zbbx
Prkcq		Abi1		Ston1	4930592C13Rik	Greb1	Zfand3
9630013A20Rik		Slc22a12		Gm12505	Ppp1r16b	Glrx5	C130021I20Rik
		Smim14		Spin1	Col23a1	Pde4d	4930447M23Rik
		Ank		Gpx5	Nrip1	Sipa1l2	Uvrag
		Olfr790		1700123O21Rik	2610035D17Rik	Yy1	Chd7
		Meis1		Gmpr	Prok1	Mdga1	Mir5127
		Fez1		Slc45a4	Pex14	E2f7	Ppm1b
		Ier2		Prdm1	Slc23a4	Pcbd1	Fyb
		Apln		Taf4	Kit	Tusc1	Fam124b
		Agtpbp1		Cuedc1	Ndufs6	Ss18	Tmem154
		Gm21283		6430710C18Rik	Sgcz	Selenof	Nsmce2
		Tspan18		Fhdc1	4930459L07Rik	Rnf111	Smurf2
		Col6a6		Usp38	Dtwd2	Mblac1	Btg3
		Rgs8		Ikzf2	Ern1	Ikzf2	Wscd1
		Foxi3		Cmklr1	Rtp2	Gm10654	Fbxo36
		Ddhd2		H2-M10.4	Snph	Gng2	Srrm4os
		Slc16a10		Epha1	Spry4	Oas1f	Mir7061
		Atf7ip		Ralgps1	Ism1	Art2b	Snx13
		Pde6h		Os9	Cul1		Myog
		Rbpms		Wnk2	Trp53rkb		4930459C07Rik
		Rmdn2		Twf1	Ccdc83		Fcnb
		Tcerg1l		9330111N05Rik	Mex3c		Retreg1
		Mmp15		Rxra	Luzp1		Cypt15
		4933440J02Rik		Ece1	Tex2		Fam162b
		Gnb5		Nfe2l2	Lpar1		Mir3081
		Entpd1		Emb	Foxb2		Gm34637
		Zdhhc14		Smc5	Jmjd1c		Rragc
		Tra2a		Tango6	Cdsn		Ptpn12
		Asah1		Rasgrf2	Mir466j		Egf
		Ecel1		Hipk2	Klhl25		Myh10
		Kctd3		Lrrc28	Hbp1		Ubr2
		Mir147		Zfp697	Plcg1		Lama3
		Ust		Iars	Gm6402		Usp28
		Grap		Rpia	Magi1		Nanos1
		Snx29		Mir181a-1	Irgc1		Zfp438
		A830029E22Rik		Tsga10	Trim66		Gsdme
		Gm11544		Colca2	Emc7		Fam19a1
		Mast4		Opcml	Trim11		Twist2
		Fads3		Ptrhd1	2310008N11Rik		Lgmn
		Prickle2		Rfx7	3425401B19Rik		Smndc1
		Notch2		4930583I09Rik	Pcdh9		Map4
		Gm13205		Tbc1d8b	Usp46		Tspan8
		Prmt7		Gdap10	Psd		Cep19
		4933406C10Rik		Asb14	Sphk1		Taf1b
		Prex1		Ctsb	Mpzl1		Msn
		Lrrn3		Abca14	1700128A07Rik		Faiml
		Wdr20		Tomm20l	Eya3		Map3k8
		Glra3		Gm10030	Lhfpl4		Tfec
		Srgap1		Fto	Gm38436		Erc1
		Zfpm2		Igf1	Map4k1		Dut
		Sfn		Lypd4	Gm29683		Tnfaip8
		Atxn1		B4galt6	Frmd5		Slc46a2
		Runx2		Syk	Cgnl1		Runx3
		Ak2		Fgd3	Rbm44		Isx
		Gm20337		Mir7218	Gm5086		Ets1
		Agap1		4933417E11Rik	6430548M08Rik		Trim16
		En1		Ogfrl1	Nap1l3		Msl3l2
		Acvr2a		Fxn	Mir6516		Il1b
		4930505G20Rik		H2al1a	Ms4a4d		4930432O09Rik
		1700012A03Rik		Mtus1	Gm6936		Mir7674
		4930527F14Rik		Lyzl1	Lipi		Lhx4
		Dach1		Fyb	Nudt7		Twistnb
		1700071K01Rik		Pik3ca	Ugdh		Pard3bos2
		Pitpnb		Ccdc71l	Cep131		F12
		Fyn		Tbl1xr1	Mapre3		Mir6995
		Ndp		Zfp608	Mgst1		Rab6b
		Gm30570		Basp1	Mir6395		Saysd1
		Pacs1		Sil1	Arhgef39		Rnls
		Gm19510		Gnaz	Myo1a		Galntl5
		Abcb5		Gm29678	AI839979		Il1r1
		Insig1		Pstpip1	Aox4		Ythdf3
		Trp53i11		Mir1962	Fgf5		Peg10
		1810013L24Rik		Arhgap6	Usp46		Capza2
		Zcchc14		Tyrp1	Rragc		Ppib
		Gm13262		Ccdc81	Polr3e		Sh3bgrl2
		Ier2		4930453N24Rik	Aff1		Fars2
		Kif5c		Garem1	Gcsam		Pogk
		Spin1		Hip1	Rcan2		Mir8100
		Mtss1		Jun	5530400C23Rik		Tbc1d22a
		Arel1		Anxa2	Fa2h		Gm10142
		Pdcd2		Trim69	Nectin1		Dhx29
		Gm32921		Gm7008	Med13l		Pggt1b
		Lmbrd1		Glrx	4921525O09Rik		Cybrd1
		Pou4f2		Olfr525	Tex43		4930550L24Rik
		1190002N15Rik		Actr3	Mavs		Uvrag
		Trps1		Plekhm3	2810006K23Rik		Stk25
		2310020H05Rik		4933440J02Rik	Map3k7		Phactr1
		Selenop		Gm833	Kirrel		Clec4d
		Tdpoz4		Adgrg5	Rasl10a		Fam20b
		Pcdh1		Vps37b	Vwc2		Olfr1513
		Nectin1		Sv2b	Capn12		Pirt
		Mro		Map3k7	Gadl1		Xpo7
		Loxl1		Ins1	Micalcl		Dtwd2
		Mir3099		Clip1	Ahi1		Olfr164
		Gm53		Rims2	4930563H07Rik		Zfp536
		Il20rb		Nfatc1	Tle2		3830408C21Rik
		Pdp1		B930025P03Rik	Tmem266		Tspan14
		Adgrl2		Acan	Slc2a3		Actn4
		Ms4a7		Tgfbr1	Mipep		Ccdc50
		Katna1		Mir6349	Chmp4b		Gm6994
		Ins2		Cluap1	Pkp3		Traf6
		Mtss1l		9430069I07Rik	Paxip1		Kcnj6
		Vps54		1700083H02Rik	Srgap3		Trmt13
		6430573F11Rik		Mir6337	Tspan11		Fam3c
		Marcks		Syt9	Fndc8		Smarca2
		Por		Vps13d	Mrc2		Prpf18
		Ptafr		Fam26e	Npas3		Gm5481
		E130114P18Rik		Creb5	Ccdc68		Mgat5
		Eva1a		Casp7	Emc6		Snx30
		Ccdc182		4930431P22Rik	Epcam		Blk
		Tax1bp1		Antxr1	Chrna1		Hecw1
		Slc35g1		Myo1f	Ihh		Cpt1a
		Spata20		Pla2g7	1700012D14Rik		Zp4-ps
		Galnt4		Smarca4	Epb41l4a		Pfkm
		Mogat2		Tdpoz2	G6pc		Gm36201
		Il1a		Slc6a6	Xpo6		Sox2
		Fgf9		Nxph3	Ube2ql1		Kif12
		Aff3		Dpf3	Tctn2		Ankrd44
		Cacna1e		Sipa1l1	Gm13090		Cldn34b2
		Fam213a		Ky	Stard13		Crygb
		Lbh		Tepp	Poll		4930412B13Rik
		Kdm2b		Hmga2-ps1	1110058D11Rik		Xpo7
		Arl6ip5		Ergic2	Lrpap1		Grid2
		Gm9926		Fam98b	Ndufa8		Ifi202b
		1600020E01Rik		2008-09-01	1110004F10Rik		Aagab
		Sertad2		Uts2	Sirt5		Atp8b1
		Adam6b		Gm31938	Cacna1b		Gm20759
		Myl2		Mir101b	Herc6		Abi1
		Arl15		Sdhaf2	Gm572		Sgms1
		Eprs		Xylt1	Fam53a		Fam160a1
		Grip1os2		Gm12911	Epb41l1		Slc44a3
		Dusp7		Sh3tc2	Wdr95		Peli2
		Grik4		Jph1	Gpr39		Xpo6
		Epb41l2		Lrch1	1810013L24Rik		Kif26b
		Bdkrb1		Vmn1r235	Dysf		Mir5127
		2210417A02Rik		Pla2g4b	A730004F24Rik		D330050G23Rik
		Asap1		Srpk2	Mtx2		Rptor
		Arhgef4		Elac1	1700044C05Rik		Gimap4
		1700008O03Rik		Mir496b	Zgrf1		Lrfn5
		Bcl2l11		Mall	Gm33677		Gm10745
		Efnb2		Map7	Lrrc4		Irf4
		Psma1		Arpc2	Fez1		Ifngr1
		Riok1		Hif1a	Sult1d1		Cxcl1
		Phactr1		Mapkapk2	Nek2		Coro2a
		Gm9949		Opcml	Akap6		Osbpl3
		Prss55		Cpt2	Caln1		Fra10ac1
		Pln		Map3k20	Ube2e3		2010111I01Rik
		Anp32a		Cd101	Palld		Plcl2
		Gm17399		Ins1	Atp4b		Cubn
		1700083H02Rik		1700012D16Rik	Tom1l2		Zmym4
		Utp6		Stk31	Ube2q1		Phactr1
		Gm9899		Exoc2	Rnf44		Igf1r
		Grifin		Dock4	Capn13		Rtl3
		A330049N07Rik		Sptbn1	Mrps22		Btbd3
		Mast4		Npc1	Nradd		Slc22a4
		Uvrag		Btd	Ephx1		Ccdc58
		Jazf1		Mir6907	Cmtr1		Atxn1
		Serpinb9c		Agpat4	Impad1		Plpp5
		Engase		E330011O21Rik	Tubgcp3		Gm1653
		Vav1		Mir879	Mir7058		Ncr1
		Acad9		Abce1	Rragc		Sgpp1
		Gm35584		Mir5130	Plxnd1		Cenpf
		Mir6983		Kcng2	Sox6		Ppp1r9a
		Dhrs3		Lrrc1	Plk2		Mir184
		Ptprn2		Slc5a9	Lmod2		Serpina3g
		Fnbp1		Tbc1d22a	1700001C02Rik		Adra1a
		Lingo2		Slc28a3	Ppp2r5e		Lrtm2
		Cdh12		Rgs3	Rptoros		Rad51b
		A930018P22Rik		Tspan18	Steap1		Papd4
		Galnt2		4933405E24Rik	Lrfn3		Rspo2
		Trabd2b		Ppm1b	Sesn3		1700063H04Rik
		Pdk4		Depdc1b	A730082K24Rik		Gm20139
		Slc22a3		Car10	4930405A10Rik		Scaf8
		4921511I17Rik		B3gnt2	Spire2		Slc25a17
		Slitrk6		Dhx34	Camta1		4930526H09Rik
		Tnfsf4		Sstr4	Gramd1b		Ggps1
		Txnrd3		Gm5129	Txlnb		Tcf4
		Klhl12		4930487H11Rik	Ptprb		Nckap5
		Nmd3		Scn11a	Ube2g1		Ndst3
		Nek7		Tmem51	Maged2		Ccdc152
		Sytl2		Cds1	Supt4b		Fgr
		Gm12596		Gtsf1	Chst1		Artn
		Creb5		Nelfa	Klhl5		4833415N18Rik
		Rhoh		Gpd2	Mir5135		1810046K07Rik
		Zfp948		Dnajc1	Aox2		Timm8a1
		Lpcat1		Tcf3	Pkdcc		Cpeb4
		Sec61g		Gm41259	C330020E22Rik		Asb18
		Gm11266		Rnf165	Nadk		Tex47
		Gm5099		Kcnj2	Sipa1l1		Ppp2r2b
		Atp6v1b2		Tacr2	Mtmr3		Nkx6-2
		Ctnna1		Gm31369	Treh		Irf2bp2
		Slc17a5		Havcr2	Zfp385c		Phactr1
		Plpp1		Fkbp11	Dclk1		Sparc
		Gpr165		9130227L01Rik	Hap1		4930412B13Rik
		Mir6961		Mir5129	1700007F19Rik		Mir7017
		Ip6k3		Rarb	Smad7		2001-03-01
		Slc46a2		Gm1720	Mcph1		Gm3279
		Fmn1		Foxg1	Col22a1		Hpse2
		Msx2		Gm41259	Mir5101		Gm4793
		Tfeb		Luzp1	Max		Tmprss6
		C1qtnf9		Mocs3	Cdhr3		Cplx2
		0610038B21Rik		Thoc3	Sgta		Enah
		Vstm2l		Fam71a	Mpzl1		Kcnip2
		Dap		Ddx19a	Gpx2		Fat1
		Etl4		Wdr27	Mfsd4a		Tspan8
		Gm11961		Ica1l	Fam222a		Slc10a2
		Gpc1		Usp6nl	Fam222a		Gm20597
		Odf4		Gm35725	4930553P18Rik		Trim37
		Ogfrl1		Cmas	Gm5092		Mir1843b
		Rfx8		Actn4	Grik4		Trim43a
		Irf2		Airn	4833427F10Rik		Col17a1
		Vps45		Phc2	Eipr1		Sspn
		Psmd7		Mir1901	D230030E09Rik		Tbc1d2
		Mrgprd		Phykpl	Gm16136		Hspa13
		4930591E09Rik		Gm32693	Ccdc126		Ptprd
		Ppp1r9a		Med13l	Epha8		Zfp458
		Sh3pxd2a		Crim1	Syt15		Zfp532
		Mgat3		Adgrl2	Cd276		Tcf4
		Gm10248		Zar1	Magi1		Cntn2
		Msi2		Actn1	Oxgr1		Ptprc
		Rxra		Idh2	Leo1		Chrac1
		Ctla4		Chd7	Hnf1b		Adcyap1
		4930524C18Rik		Cxcl12	Fbxo2		Crtc3
		Nsmce2		Btg3	C030006K11Rik		Scap
		Veph1		Gucy2c	Gm10432		Gpat3
		5430403N17Rik		Rab7	Pou2f1		4930486F22Rik
		Slc22a12		Gfpt2	Sh3bgrl2		Cdh7
		Sp8		Pdgfa	Rfc1		1700008C04Rik
		Rbfox3		Bckdhb	Gm6150		Aftph
		Myh11		Ankle2	Mir6383		Adtrp
		Mir6378		Akap6	Dip2b		Kctd4
		Nxt1		0610038B21Rik	Rnf225		Dis3
		Galr1		Olfr1226	Zc3h13		Nek6
		Zfp13		Gas7	LOC105246506		Ext1
		Mir6540		Mef2a	Tpp2		Il20rb
		Fxn		Timd4	Vpreb2		Adgrl2
		Kcnj6		Tor1aip1	Osbpl2		Nap1l2
		Trpc7		Nxt1	Stmn4		Trim42
		Adam12		Rtn1	0610039H22Rik		Xbp1
		Rnf24		Ppp1r21	Tmem270		5330417C22Rik
		Add3		Slc37a3	Myo7a		Zmat5
		Kcnma1		Cpeb2	Cyld		Kazn
		Pde1c		Lrp8	Plin2		Dennd5b
		Spen		Gm12359	Mir7017		Cyct
		9530068E07Rik		Sprr4	Rtkn2		Gabrb2
		H2afy		Sytl3	Gm7904		Igf2bp3
		Il17rd		Rpp14	Pcdh20		Serpinb2
		Tbc1d30		Nckap1l	Mir7237		Ubxn10
		Ddi1		Pnliprp1	3110056K07Rik		Tex35
		2810414N06Rik		Gabrr2	Epb41l2		Pde7b
		Lyz2		Pard3bos2	Rin2		Syt2
		Vps37b		Esco1	Mir1895		Zc2hc1b
		Foxp1		Hcfc2	Raet1d		Arpp21
		Fmnl2		Runx3	4930487H11Rik		Trp63
		Atg16l1		Pan3	Tpsab1		Gyg
		Slc10a4		Mir7683	Slc25a31		Cop1
		Mir205		Rag2	Mobp		1700094M24Rik
		Gm5086		Casp8	Gmppb		Dmrta2
		Ehf		Mir875	Gpatch2l		Hivep3
		Tfap2c		Mir8104	9330162012Rik		Cyp26b1
		Stra6		Pdyn	Trpc4		Ctla4
		Tmx1		Pxn	Hebp2		Calm5
		Heph		Sipa1l1	Anks1		Etv1
		Gramd1b		Marveld2	Agps		Exoc4
		Cyp2j5		Fbxo16	Myh10		Eva1a
		Reln		Gm5901	C030007H22Rik		Oxtr
		Gm266		Tril	Psg-ps1		Gm10494
		Dscam		Gm19589	Papss1		Mir6903
		Olfr1371		Masp1	Slc45a1		Ninj2
		Ttll7		4930434J06Rik	Il20ra		Txndc15
		Kif6		Trim24	Gm5069		Gm4710
		Mir710		Rtp1	Zbtb7c		Mtmr10
		Mir146		Pax9	Ebag9		Dhrs4
		Akap6		Gucy2c	Nrarp		4930555K19Rik
		Mir8110		Dcaf4	Map3k7		Gm4668
		4930544D05Rik		Cyp4f37	Slc4a4		Arhgap24
		Smim20		Rlim	Mir804		Gadd45g
		Nxn		Lmtk2	Tiam2		Dsel
		Dmrt1		Dap	Slc28a3		Ints7
		Cipc		Pla2g4a	Elf2		Fat4
		Mitf		Actr3	Sde2		Pcmtd1
		Prkca		Fam105a	Zfhx3		Zbtb10
		Gm31369		Grik2	Srl		5430421F17Rik
		Hcn4		Ext1	Tet2		Snrk
		Lrp5		Mir6983	Ubr2		Tshz1
		Celf3		Zfp1	Klk4		Ywhab
		Ap1s3		Eno1	Errfi1		Kdm7a
		Apcdd1		Gm38404	Dcstamp		Ror1
		Stab2		Tbc1d2	Map3k4		Dph6
		Lrig3		Scap	Parvb		Vmn2r24
		Tmem38b		Tinag	Dusp10		Pja1
		Dact1		Chrna4	Pdzd2		Tbc1d23
		Ahi1		4930503O07Rik	Tanc2		Xrn2
		Slit3		Coro1c	Arhgef16		Pvr
		2210010C04Rik		Cldn2	Otulin		Gad2
		Mir205		4930594C11Rik	A130077B15Rik		Ccl9
		Trmu		Zfp608	Fmnl2		Rasgrp1
		Eif3d		Cldn34b2	Cers6		Gm6116
		Olfm4		Abca9	Ostc		Lrp4
		Stat4		Runx3	Magi1		Gm10782
		Pygo1		Tmem132b	Mir7213		Flnb
		Tlx1		Gm11186	Nr1i2		D530049I02Rik
		Nfia		B230110C06Rik	9330182O14Rik		Sox6
		Azin2		Pigv	Gab2		4930533N22Rik
		S100b		Bpifb9a	Rala		Fry
		Gmpr		Rab22a	Lca5		Gm5907
		Traf5		Adgrg7	Ulk3		Lgmn
		Deaf1		Gm10532	Mkl2		Pabpc6
		Sergef		Cd2	Eipr1		Zfp36l1
		Adamtsl4		Morf4l1b	Usp15		B4galt5
		Galk2		Tnc	A530006G24Rik		Lpar1
		Foxl1		Fam19a1	Inpp4a		Mir6363
		Ankrd28		Zswim6	4933407K13Rik		Zcchc18
		Gcnt1		Ell2	Mrpl12		Rarb
		4930563F08Rik		Fam84b	H1foo		Myt1l
		Sdha		Hipk2	Calml3		Gm16291
		Cacna1s		Pcdh7	2410089E03Rik		1700027J07Rik
		Atp8b3		4930511A08Rik	Dgki		Umps
		Optc		Il17rc	Wdr76		Got2
		Mkl2		9530080O11Rik	Foxo3		Cwc27
		Fam184a		Tsc22d1	1700015G11Rik		Gm10556
		Pard3		Tm4sf1	Wt1		Meiob
		Aldoart2		Il21r	Wdr26		Srsf6
		Map3k7		Plagl1	Acvr1b		Hnrnpu
		Ank3		1700060C20Rik	Sesn3		Pik3ap1
		Bsnd		Cldn1	Pdc		Gm3519
		Cep19		Sema6a	Mir6980		Txk
		Mir7243		Comtd1	Gm34184		Bcor
		Tug1		Pkia	Gm7030		Slc45a1
		Mir6984		Pacsin2	1700030C10Rik		1700011L22Rik
		Gpr83		Prpf40a	Gm5347		Cav2
		Gnb5		Il15	Wnt8b		Kif23
		Zic3		4930459C07Rik	Gm17455		Ext1
		Eif4g3		Kazald1	Slc38a4		E2f3
		Rab4a		Ugcg	Rack1		Cntnap2
		Ptgs1		Tmem131	Lifr		Epgn
		Pde6d		Tpd52	Rffl		Evi2a
		Prepl		Bcat1	Kat6b		Scarb1
		Sipa1l1		2410131K14Rik	Frrs1l		Cacnb2
		Mir466q		Tacstd2	Uhrf2		Mir1927
		Bcl11a		Wdr37	Gm11978		Zbtb7c
		Ccdc82		Cdh15	Wdr64		4930596I21Rik
		Inpp4a		Rtkn	Prss38		Art2a-ps
		Srpr		Slc8a1	Gas2l3		Rnf128
		Gas1		Pde4b	Rnf169		Mocs1
		Col5a1		Slc24a2	Chd6		Wincr1
		Nkx2-2os		Dpp6	Nrarp		Pdcd10
		Grik2		Mta3	Fam46c		Klhl5
		Zfpm1		4930500F04Rik	Gm15050		Cntnap5a
		Gm13090		Cttn	Mir5106		Spidr
		Gm19585		2210417A02Rik	Col16a1		Ctsc
		Gm6994		Edem1	Rangrf		Slitrk1
		Wdr26		Strn4	Hs1bp3		Mir1950
		Whrn		A630001O12Rik	Slc24a4		Slc23a2
		Vgll2		Alcam	Olfr843		Alg2
		Prkcq		Agtpbp1	Sowaha		Jam2
		Lrrc28		Hs6st3	Rtn4rl2		Bcas3os1
		Fam198b		Asph	Prkch		Kbtbd2
		Evl		A430078G23Rik	Thsd4		Lgsn
		Dpysl4		Calcrl	Tbxa2r		Tbl1xr1
		Wnt7b		Stxbp3	Rybp		Ppil3
		Itgb3		4933424L21Rik	4930581F22Rik		Efcab6
		4930505G20Rik		Mdga1	Mrfap1		Setbp1
		Mal		Sgce	Sipa1l2		Fam189a2
		Hpcal1		Eea1	Frmpd1os		Olfml3
		Icosl		Aff1	Wisp3		Arl6ip5
		Cdh4		Orc6	Slc36a4		1110002J07Rik
		E2f3		Npc1	Ntrk3		Gm16222
		Neurl1b		A1cf	Gm38414		Mat2a
		Nr2f2		Ptger2	4930539M17Rik		Tril
		Reps1		Cd300a	Snora34		Cpsf2
		Msc		Map3k2	Slc16a10		Asph
		Epb41l2		Fam19a4	4930572O13Rik		Elmo1
		Bmpr2		Gm13498	Emc7		Erc2
		Trafd1		Runx3	Trat1		Actr3
		Mir8097		Tnfrsf8	Alyref2		Mog
		Chst15		Lrrc1	Edc4		D6Ertd527e
		Gm7607		Isca1	Ccni		Ghrhr
		4930545L23Rik		Mir7661	Ccdc162		Iqcf5
		4930595D18Rik		Ccdc162	Mir148a		Tuba1c
		Misp		Dnajc25	Ldhc		Fut8
		Lrpap1		Sspn	Bend3		Phf21a
		Cdc7		Srpk2	AF067063		Rras2
		Mtmr2		Serpind1	Micalcl		Samsn1
		Il10rb		Pitrm1	Melk		Anks6
		Utp6		Sptbn1	Cdc5l		Adam6a
		Fryl		Sppl2c	Npffr1		Sgce
		1700007G11Rik		Lct	4930449E18Rik		Ccnd1
		Fam71a		Mir8097	Mthfd2l		Slc16a12
		Cd8a		Gm19589	Ap1b1		Rasa2
		Casz1		Pds5a	Eif3f		Bcas3
		Wdfy3		Clta	Slc39a10		Pten
		Kcnma1		Mir703	Trappc9		Prok2
		Syt2		Gm46545	Pla2g4b		Angpt1
		Mirlet7b		Foxq1	Epb41l2		D030025E07Rik
		Zfyve1		Halr1	Lrrtm1		Etnppl
		Rhob		Lmo7	Tiam2		Clybl
		B930025P03Rik		Sdcbp2	Cacna2d3		Gm45871
		Cycs		Slc16a11	Slc18b1		Csgalnact1
		Mettl7a3		Gm5088	Atp6v1h		Pla2g7
		Synb		Nrip1	Vsig10		4930413G21Rik
		Hdac4		Tle3	Atg16l1		Elf4
		Rarb		Wdfy4	4930487D11Rik		Dnajb8
		Camk1g		Chst14	Trib2		A630001O12Rik
		Tmem266		Emb	Acsm4		Pdlim5
		Gm20751		Acss1	4933411K16Rik		Larp4b
		1700011L22Rik		Il10	Mylk		Fbxw7
		AV320801		Plcl1	Gm29683		Zfp943
		Anxa11		Dapp1	Adamts6		Foxp1
		Mocs2		Rtca	Crhr2		Rnf144b
		Tas2r119		Olfml2b	Mki67		Tcea1
		Stc1		Kctd3	Zfand6		9430014N10Rik
		Cttnbp2nl		Trh	Tas2r117		Tctex1d1
		Ypel5		Lefty2	Arid1b		Mir5127
		Snx10		Nosip	Fabp12		Acsbg2
		Tagap		C730014E05Rik	Efna5		Gucy1a1
		Emp1		D630010B17Rik	Nmb		Arhgap18
		A930012L18Rik		Lyzl1	Cox19		Gclc
		Foxp1		Ankrd44	Ntm		Sim2
		Stard8		Serpinb6b	Chrdl2		Mir599
		Cartpt		Mir297c	Cela3b		Cadps
		2410141K09Rik		Gm12789	Olfml3		Mir222
		Fanca		Pth	Serpinb2		Atp2b1
		Mir5623		Car8	Gm5914		Rreb1
		En2		Myh9	Gm13112		4930592C13Rik
		Myc		A630072M18Rik	Lmo7		Wdfy4
		Treh		Tyk2	Zfpm2		Ppp1r1c
		Ptprr		Iqgap3	Mta3		Irf2bp2
		Slc25a41		Vil1	Ccdc83		1700072O05Rik
		Pou4f1		Gm13546	Mir568		Nid2
		Pros1		1600027J07Rik	Trpc3		1700123O12Rik
		Slc22a12		Celf4	Wdr63		4930554I06Rik
		Papola		Snx11	Atp9a		Sybu
		1700113A16Rik		A330102I10Rik	Oxsm		Zfp521
		Vmn1r43		Myo9b	Slitrk5		Zadh2
		Jun		Zmiz1	Nqo2		Trim55
		E130018N17Rik		Il20rb	Insm1		Edem1
		Fam102a		Snx1	Adam10		Runx1
		Kirrel2		Asb4	Dnajb8		Dhx15
		Tcerg1		Nuak1	3110082I17Rik		Gmds
		Cd2		Gbx2	Ipo9		Lama3
		Hunk		Rad21l	Senp2		Prmt6
		Clmp		Lef1	Jade2		Rab11fip4
		Cmklr1		Gab2	Rpl5		Slitrk1
		Gabrp		Aff1	Gtf2a1		Pdcd2l
		Nme7		Srrm4os	Mpzl1		Ctgf
		Gast		Gnb1l	Mageb16-ps1		4930404A05Rik
		4930505G20Rik		Zfp706	Pla2g4a		Uaca
		Mir802		Gm13262	Med12l		1700029F12Rik
		Gli3		4933424L21Rik	Atp1b4		Oxgr1
		Btg4		Tns3	Slc4a3		Camkk2
		Dicer1		Fsbp	1700013G24Rik		1700030L20Rik
		1700028E10Rik		Eif2s3x	Rab11fip4		Rhoq
		4931423N10Rik		1700025N23Rik	E130008D07Rik		Acp6
		Slc19a1		Rbms1	Med27		Rtl5
		Arhgap26		Aven	Smim12		Erg
		Kcnj5		Mir3970	Tnks1bp1		Rag2
		Heg1		Pea15a	Nrxn3		Hs3st2
		Mkl1		Efnb2	Pvr		Map3k8
		Wnk2		Sipa1l1	Mir6941		Slc45a1
		Nuf2		Slc46a1	Dnase1l3		Pou4f3
		4933402J15Rik		Memo1	Itga1		Olfml2a
		Tmem2		Spink7	Zfp423		Usp14
		Lrp4		Tapt1	1700113H08Rik		D3Ertd751e
		Tulp1		Kif26b	Gm8883		Atp8a2
		Slc26a9		Prr30	1810053B23Rik		Eefsec
		Aldh8a1		Zfp507	Nfatc1		Cdc7
		Clmp		Cntf	Nrg1		Vps54
		Mir122		Ffar2	Traf3		Pde4d
		Cldn2		Atrnl1	Cd93		Gm9733
		Uox		Mir7681	Asprv1		Gm16336
		Zim3		Slc35f3	Smarcal1		Plekhb2
		Mir466q		4930474H20Rik	Kcne3		Sirpa
		Gab1		Tmem17	4933417E11Rik		Pla2g5
		Gprin1		Rest	Mgat5b		Htr1a
		Ttc17		Rap1gap2	Slco2a1		Abcg2
		Kctd15		A630010A05Rik	Frat2		1700065L07Rik
		Greb1		Mir6359	Actn2		Mgat5
		Cacng1		Gm19510	Mir6918		Tead1
		Dip2a		2410141K09Rik	Zfp329		Lrrtm2
		Xpc		Tbpl1	Mab21l1		Rgl1
		Pde4a		Fgf6	Melk		Irs2
		Gbp11		Gm10696	Scmh1		Hif1a
		Dmbt1		Tbc1d5	Erich3		Gm1587
		4930542M03Rik		Vmn2r27	Irx3		Ppp1r9a
		Osm		Rfpl4b	Fmnl2		Gm19522
		2410131K14Rik		Cdk8	Crhr1		Cngb3
		Pde6a		Prr30	4930511A08Rik		Runx1
		Tmcc3		Brd3	Top1		Cyb5d2
		Rbm47		Aqp9	Strip1		Gm13133
		9030204H09Rik		Batf	Klhdc4		Cldn18
		Mir21c		Lnpk	Gcsam		Apc
		Tshz3		3830403N18Rik	Slc12a7		Prpf40a
		Tmem65		Btn2a2	Rnf141		Rin2
		Gcm1		Stx6	Mir28b		Cyp26b1
		Lncenc1		Kit	Ankrd44		Pdlim5
		Rasa3		1700049E22Rik	Nptx2		Fcnb
		Serpina5		Ski	Tacc1		Zfp36l1
		Agpat4		Stk35os1	Mtx2		Plet1
		Fam49a		Sucla2	Gm5086		Plac8
		Dytn		Pak1	Atp6v1f		Ppp1r21
		Evx2		Inpp4b	Wipf1		F13a1
		Sccpdh		Tifab	Pdpn		Lrrc52
		Mir582		Phf14	Prdx6		Naa20
		Bin1		Calm1	1810014B01Rik		3110043O21Rik
		Klf12		Fndc3a	Cenpw		Ints9
		Ptprm		Gm14005	Nadk		Als2cr12
		Tmsb10		Med30	Palld		Trex2
		Prickle1		Glg1	Nrip1		Gm35986
		Gpam		Mcfd2	Tcf15		Runx3
		Cdk5r2		Mthfd1l	Cmtm7		Ckmt1
		Gm15328		Fam163a	Nostrin		Entpd7
		Mir6934		Klhl6	Mir34a		Pcf11
		Abcc12		Rnf216	Igf2bp1		Mfsd4b2
		Tmem33		Acss2os	Dcp2		Prg2
		Pard6b		Mir1893	Bace2		Sppl2c
		Pkp1		Aatk	Vwa8		Slc35b4
		Gm26684		Ppp1r13b	Slc46a2		Cep192
		Snx29		Ccl3	Erg		Fbxo40
		Runx3		Ccdc66	Tmem41b		Utrn
		9530026F06Rik		Irak2	Scaf8		Adhfe1
		Gm12216		Mir128-2	Serinc2		Aff3
		Kif6		Fanci	Tbxas1		Zfand3
		Efnb2		Sardh	Syt14		Tlr11
		Alx3		F830045P16Rik	Dap		Itgam
		Antxr2		Camta1	Spata31d1b		Stap1
		Gramd2		Arhgap25	Mir6411		Six2
		Grik4		Tfec	St8sia4		Cep135
		Pacrg		4930502A04Rik	Gm30570		Gm12381
		Tgif1		Fign	Zp4-ps		Pccb
		Oip5		Ptpn6	Spata13		Cxcl12
		Col18a1		Thumpd2	Stmn3		U90926
		Hils1		Gm38403	Tmem201		Slamf1
		Zfhx2os		Asprv1	Mir1904		St7
		Kidins220		4930482G09Rik	Smco4		Aldoart2
		2300002M23Rik		Rbm24	Nosip		Ccdc181
		Rnf103		Zdhhc18	Gm5766		Fbrsl1
		Prl5a1		Arhgef6	Gm36742		Ero1lb
		Nab1		Ssh2	Mt1		Arhgap26
		Muc6		Arhgap22	Gm38413		Igdcc4
		Pbx1		Rnf183	Ldoc1		Tcf4
		2310043L19Rik		Cd101	Igfn1		Ptx3
		Slc6a3		Pabpc1	Arid1b		Zfp462
		Fer		Slc36a3	Fam53b		Ticrr
		Klhdc7a		Gm17769	Gm20199		Tbl1xr1
		Usp10		Pgap1	Rbfox1		Nrp1
		A930011G23Rik		Tmem255b	Ezh1		Gm7854
		Pou3f1		Adgre1	Vmn1r198		Fam26f
		Pole4		Htr1a	Dusp5		Gp6
		Kcnma1		Rreb1	Arl1		Ttf2
		Usp50		Wipi2	Fgd5		Pnpla7
		Eya1		Anks1b	Aff1		Mir7652
		Prkcq		Serpinf1	Arhgap45		Gm20750
		Gmpr		Hspa12a	Elovl7		Tns3
		Olfm1		Secisbp2	1700010I14Rik		Rps6ka3
		Hs6st1		1700016L21Rik	Dapk1		Cdh17
		Bcas3os1		Ankrd46	Atxn2l		Pik3r4
		Tpra1		4930426L09Rik	Bahd1		Trpm3
		Sowahc		Arap1	Slamf9		1700016G22Rik
		Osr2		4930511E03Rik	Rad23b		1110051M20Rik
		Gucy1b2		Oacyl	Dytn		Sirpa
		Zfp366		Med30	Tmem51		Sectm1a
		Mir5127		D16Ertd519e	Tubgcp3		Itpr1
		Coro1c		Pde4d	Shcbp1		Nudt15
		Alppl2		Laptm4a	Col9a2		Tm9sf4
		Acer2		4930430J02Rik	1700057H15Rik		Foxc1
		Maml3		Chrdl2	Hs2st1		1700116B05Rik
		Bmp7		Larp4b	Zfyve1		Ubtd2
		Coq8a		Maf	Pdcd1lg2		Atl2
		Mir21c		Gm19619	Ldb2		Fam171a1
		Smad5		Gapvd1	Msmp		Antxr2
		Dhrs2		Pbx3	Hs1bp3		Mir6900
		Copg1		Itln1	Zic1		Tas2r126
		Rorc		Maf	Ly86		Clasp2
		Mnx1		Kap	Sorl1		Lclat1
		Mybph		Tns3	Dclk2		B930025P03Rik
		Zcchc24		Hif3a	4930556N09Rik		Gspt2
		Tmsb10		Rad18	Qsox1		Map3k13
		Prps1		Gm5122	Mrpl4		Lrrc4c
		Gm5122		Vwa3a	Sub1		Tsacc
		Mir7683		Cnr1	Rgs6		Ptchd1
		Nfil3		Tmod1	Crb2		Ncoa7
		5830432E09Rik		Gm6642	3110039M20Rik		Gm10190
		Hunk		Spata48	Snx29		Bcl2l15
		Vcpip1		Clcn1	Kcna1		5430421F17Rik
		B330016D10Rik		Ppp1r1c	Mir6351		E330020D12Rik
		Mir713		Aatf	AI413582		Add3
		Ndc1		P3h2	Gm19723		Gucy1a1
		Cdk6		Rtn4	Maf		Fmn1
		Gm833		Mir7681	1700001O22Rik		Gm4371
		Pou4f2		Tspyl3	Top1		4930545H06Rik
		Scamp5		Dnah7a	Serpina3g		Snx4
		Atp23		Cntnap5a	Mir7046		Ccdc14
		Gadd45g		Themis2	Foxd1		Pcnx
		Sspn		St3gal6	Fnta		Rd3l
		Creb5		4931403G20Rik	Trim25		BC055402
		5330413P13Rik		Scn11a	Mapt		Washc4
		Mir496b		Medag	Arhgef16		Smc5
		Bcl2l11		Prkch	Tes		Acrv1
		1700030C10Rik		Tiparp	Scarb1		Bmpr1a
		Zadh2		Gm1647	Cyb561		Rdh10
		9530080O11Rik		Rsu1	Shcbp1l		Ces5a
		8430430B14Rik		Gpr160	Mir488		D330045A20Rik
		Cdk8		0610040F04Rik	Mir6388		Gm14634
		Insig2		4930545L23Rik	1600014C23Rik		Mir6373
		Gm12669		4930593A02Rik	Procr		C130060C02Rik
		Hhat		Ndel1	Sult6b1		Ppargc1a
		Etv6		Efcab2	Dpy19l1		Hivep2
		A330015K06Rik		Rfx4	Peg13		Pbk
		Tulp1		Gm5544	Slc9a8		Skap2
		Pcbd1		Ptger2	1700096J18Rik		Slain1os
		4930529K09Rik		Adgrl2	Mir6984		Pdlim4
		Ank1		Lipa	Cacna1a		Mir297-1
		Cyp26a1		Fopnl	4930488L21Rik		Spred2
		4930441J16Rik		Bcl11a	Ano6
		Tgfb3		Toe1	Them7
				Tdpoz3	Lhx2
				Slitrk1	Pias4
				Nap1l2	Eprn
				Smad1	Irgc1
				Suco	Slitrk1
				Sox1	Ube4b
				Schip1	Gsc
				Myl7	4921513I03Rik
				Pik3r1	Fam178b
				Arhgef10l	Foxo6
				Erg	Dmtf1
				Mef2a	4933407K13Rik
				Nrxn1	Mir219b
				Irx1	Srsf7
				Il1r1	Chst1
				Mbd5	Tnfaip2
				Rcan1	5330411J11Rik
				Lclat1	Gpat3
				Usp24	Rab11fip4
				St18	Cyp46a1
				Gm19723	Kctd3
				Gm15401	Mboat4
				Pls1	Cacnb4
				Ankib1	Ttc9
				Vgll3	Cnbd2
				Gpatch2l	Gm14725
				Rab11fip4	Slc25a21
				Baz1a	Alox12e
				Atp5o	Firre
				1700063D05Rik	Coa5
				Twist2	Carhsp1
				Gm4814	Kcnj2
				9230102K24Rik	Slc22a8
				Cnr2	Nr5a2
				Tpcn2	Asap2
				Rgs3	Mrpl28
				Tesmin	Igfbp4
				Snx29	Irx3
				Picalm	Zmynd8
				Esyt2	Drc1
				Plekho2	Npepl1
				Runx1	Adgrd1
				Amn1	Otud7b
				Smap2	Sphk1
				Gm10432	Pard3b
				1700064M15Rik	Coq10b
				Chst15	Zfp608
				Cux1	Myo18a
				Abhd15	Rtn4ip1
				Lox	Dach1
				Cmtm6	1810013L24Rik
				Rap1gap2	Cdh12
				Med25	Lhfpl2
				Zmynd11	Myrip
				Gsdme	Xpo1
				Glipr2	Swap70
				A930012L18Rik	Ptpn3
				Wnt5b	Cdk8
				Prkca	Rapgef1
				Wdfy4	Serpinb8
				Rad52	Gm13986
				Fam58b	Galnt15
				Nxt1	Ddhd2
				5530601H04Rik	Tgfa
				Slc45a4	Sephs1
				Cyr61	Gypc
				Senp5	Cflar
				Dync1li2	Dcun1d5
				Ctrb1	Tlr2
				Slc27a6	Cadps
				Gpd2	Ppp2r5e
				Ap1b1	Gadd45g
				Prune2	Accsl
				Fhit	Frmd4a
				Cd101	Gm11266
				Ern1	Tmtc2
				Nap1l2	Mcm5
				Kif20b	Prom1
				Clnk	Gm5069
				Fmnl1	N4bp2
				Scaf11	Agpat4
				Arhgap26	Cdh23
				Rab11fip4os2	Hint3
				Dirc2	1810008I18Rik
				Mir6984	Gal3st2c
				Gm15910	Itpr2
				Mir1930	Snora34
				Lrrc72	Pus7
				Nadk2	Akt3
				Adamtsl4	A930012L18Rik
				Ghitm	Gbe1
				Slc24a5	Gm10432
				Sipa1l1	Fhad1os1
				Lpcat1	Hs1bp3
				Gm20257	Mir3471-2
				Tctex1d1	Ndufs4
				Rars	Celf6
				Rab28	Noc4l
				Mknk1	Pdzph1
				Il4ra	Ctbp2
				Cmklr1	Tacr1
				Htt	4933402J15Rik
				Pik3ap1	4932435O22Rik
				Tmem158	Alkal2
				Emp2	Ccdc81
				Prdm2	Sec61b
				Ctnnbip1	Cyp26c1
				2810029C07Rik	Ercc5
				4933402J15Rik	Mtfr1
				Mef2c	Cdk15
				Nfatc1	Cdk18
				4933406I18Rik	Mir26a-1
				Cops8	Tbx5
				Morc1	4930452A19Rik
				9430069I07Rik	Med13
				Gm5122	Gm20139
				Dao	G6pc
				Prr30	Galnt12
				Nuak1	Ncam1
				Cstad	Mark3
				Tspan9	Anxa3
				Atf3	Slit1
				Cpa5	Otp
				Pxylp1	Ercc6l2
				9930111H07Rik	Synb
				Gas7	4930528D03Rik
				Dnajc13	Cd209g
				Kcng3	Flnb
				Azi2	Gsap
				Klf6	Prss48
				Ada	Dock9
				Npas3	Plekhg6
				Mtx3	Rtl3
				B3gat2	Mir6896
				Btg1	Pou3f1
				Pawr	Vstm5
				Rab21	Csrnp1
				Zbtb25	Litaf
				Map3k9	Klf12
				Gm3942	Amotl2
				Irf2bp2	Myc
				Il1r1	Pla2g4d
				Pacsin2	Trim29
				Rusc1	Rhoj
				Rnf19b	4932438A13Rik
				Cdc42ep3	Myt1l
				Adam28	Kcnmb4os1
				Cdk14	Map6
				Rere	Mms22l
				Kif26b	Stmn1-rs1
				Edn1	1810013L24Rik
				Il12rb1	Gm20745
				Tdrd3	Gm4651
				Mir703	Gtse1
				Cacna1e	Hpgds
				Btbd3	Gm16973
				Pxdc1	Thbs4
				Ccrl2	Cers6
				8430436N08Rik	Fam102b
				4933400A11Rik	8430430B14Rik
				Tmem135	Mdga1
				Myo3b	Psd2
				Acoxl	Pik3ca
				3110062M04Rik	Schip1
				Cpeb2	Ccdc130
				Tm4sf1	Calm1
				AW112010	Smim9
				Ralgapa2	Bcl2l11
				4930438E09Rik	Il17c
				Eif5	Fmnl2
				B3galt2	1700072O05Rik
				Smlr1	Kdm6b
				Nav1	Kcnk9
				Patj	Rack1
				Naa11	Gja4
				Mfap3l	Lgals3bp
				Chn2	4921511C10Rik
				Mir1195	Camk1d
				Slc6a7	Rnf217
				Olfr1036	Nudt14
				Mitf	Pld1
				Fry	Hmga2
				Scgb1a1	Umps
				Irf4	Dgkd
				Tnrc18	Pla2g12a
				4930596I21Rik	Ints7
				Pla2g4e	Serhl
				Tnfsf8	Bhlhe23
				Zc3h13	Ppfibp2
				Rcn3	Herpud2
				Kcnj3	4930445N18Rik
				Hmbox1	Aard
				Fam19a3	Hps1
				Ccl6	Miga1
				Eif3a	Xxylt1
				Gphn	Lrrc10b
				Htatip2	Sec61g
				Ddx6	Vrk1
				Wnt5b	Nr5a1
				Spns2	Socs5
				Gm11544	App
				Rlf	4930406D18Rik
				Fhod3	Tnni3k
				Filip1	Wnt5b
				2610035D17Rik	Adrb3
				Mir669n	Grm4
				Ceacam18	Eomes
				Gm5122	Pde6h
				4930515G16Rik	Smad3
				3830408C21Rik	Rnf138
				Tnfsf8	Cabp1
				Col6a3	Fam102b
				Utp18	Car3
				Ube2d2b	Pus10
				Ajap1	Kynu
				Trio	Prelid2
				Zfp572	Stx12
				Miox	Gm3704
				Kdm2b	1700099I09Rik
				Gm765	Hbp1
				Wbp1l	4933407K13Rik
				9430018G01Rik	Olfm2
				Mir5130	Lgals12
				Greb1l	Rasgef1c
				Fdx1	Taf4
				Scaf8	Mir5098
				Tab2	Stard8
				Mctp1	Slc23a4
				Slc38a2	Gm29681
				Cks1brt	Sorbs1
				Zfp280b	Fyn
				Mir146	Akr1b8
				Ppp2r3a	Cpxm1
					Slc8a3
					Igf2bp2
					Gprin2
					Mybpc3
					Gadl1
					Fam184a
					Slc10a4
					Zbtb46
					Irf2bp2
					Upk3bl
					Slc1a2
					Slc6a1
					4930592I03Rik
					Itpr2
					Sorbs1
					Mir6367
					Cnksr3
					Nkpd1
					Ptpn14
					Fam131a
					B3gnt2
					4930449E01Rik
					Ttc29
					Fthl17f
					4930563F08Rik
					Tmem17
					Adnp2
					Camk2n1
					Ano1
					Hsbp1
					D730003I15Rik
					1700025G04Rik
					Clic6
					Wrb
					Bace2
					Vav3
					Ivns1abp
					Oat
					Eya2
					Sst
					Ttc39aos1
					Mir1942
					Arhgef3
					Aldh1b1
					Apopt1
					Ms4a13
					Mtm1
					Utrn
					Tcea3
					2010111I01Rik
					Arfgef1
					Utrn
					Ptgfrn
					9030624G23Rik
					Jarid2
					Ip6k1
					Wdr41
					Gm5547
					Csf2
					Aktip
					Anxa10
					Sfswap
					4930555G21Rik
					Rtkn2
					Capsl
					Tnfaip3
					Trf
					As3mt
					Kalrn
					Cntnap2
					Nav3
					Psmc1
					Mir6414
					Arid1b
					Arhgef28
					Zfp521
					Gm2848
					2410018L13Rik
					Pogz
					Kcnj5
					Rlbp1
					Gm10406
					Polr3a
					Scn5a
					Cyyr1
					Gm13889
					Mir6407
					Plscr2
					Gm14827
					Loxl2
					Hk3
					Lrrc10b
					Shisa9
					Wdr75
					Itln1
					Fbxw7
					Adam6a
					Gli3
					Mgst3
					Nr2f1
					Rps6kc1
					2310015D24Rik
					Pdha2
					Rbms1
					Man1a
					Rgs13
					Tspyl4
					D930028M14Rik
					Ldlrad3
					Prelp
					Aatf
					Slc45a3
					Btrc
					Fam19a5
					Kdm3b
					Ankmy2
					Tet2
					5730507C01Rik
					Nup153
					Pomp
					Cxcr5
					Supt3
					Zfp326
					Fmo1
					Sardh
					Prrxl1
					Mir670
					Mpp7
					Car10
					2010300C02Rik
					Tas2r109
					1700019E08Rik
					Patj
					Dip2a
					Tbc1d2
					Agtr1a
					St14
					Gm5099
					Aebp2
					Nadk2
					Ddx59
					Slx4ip
					Spout1
					Chmp4b
					2003-09-01
					Emilin2
					Chsy1
					Tbc1d22a
					Dab2ip
					2010010A06Rik
					Trim24
					Gadd45g
					Chst15
					Afg3l2
					Dusp26
					Actn4
					2210414B05Rik
					Mrap2
					Klhl7
					Lmnb1
					Mir496b
					Max
					Myl1
					E130119H09Rik
					Mcam
					Dnajc11
					Ugcg
					Sos1
					Myrfl
					Hnrnpa3
					Hectd4
					Gpr83
					Spesp1
					Eif4h
					Jade2
					Chd9
					Psat1
					Gata2
					4930455G09Rik
					Gpr45
					Slc1a3
					Wdr63
					Syt13
					Pacsin1
					She
					Gm3363
					Pex14

## Sheet: H3K27ac
H3K27ac ChIP-seq differentially accessible peaks (nearest gene)
R201Q		R204X		RUNX1ETO		RUNX1EVI1
-dox specific	+dox specific	-dox specific	+dox specific	-dox specific	+dox specific	-dox specific	+dox specific
Ptpn13	Ldoc1	Agpat4	Frat1	Btbd3	Evi5	4933400L20Rik	Tgfbr2
Bcl3	4930486F22Rik	Myo10	1700011H14Rik	Slc46a2	F630206G17Rik	Ajap1	Chst1
Gda	Rpl21	Osbp2	Pik3cb	1700066B19Rik	Dcaf15	Myzap	Rab2a
Vmn2r69	Pip4k2a	4933428G20Rik	Hmgcs1	Sorbs1	Elf4	Gm19510	Smarca2
Ear2	Alkal1	Ssr1	Smu1	Opcml	Lipe	9330102E08Rik	Gm34637
Trps1	Hmgxb4	Pdxk	Zscan18	Oit1	N4bp1	Ehf	Kdm3b
H2-M10.5	Lcmt1	Zdhhc11	Naa60	Nnat	Rabl2	Lyplal1	Lyl1
Fhod3	Csrp1	Egr1	Dnmt3aos	Optn	Abcb7	Nmur1	Hs3st5
H2al2a	Zfp362	4930523C07Rik	Smim20	2010010A06Rik	B3galnt1	4933430M04Rik	Apba1
Tm4sf1	Prl5a1	Nkain2	Alg8	Ogfrl1	Mir6363	Ss18	Gm10556
Ifna13	Insr	Lrrc8d	Zfp541	Cfdp1	Gm6345	Timp4	Aldh9a1
Zc3h18	Nid2	Ms4a10	Larp4b	Kcnk13	Specc1l	Gm12596	Dagla
Gm10400	Tgfb3	Dhx9	Wdr59	Mir7008	Pecam1	Atp2b4	Htatip2
Tmem163	4930459C07Rik	Abcc3	Eif2s3x	Bbs4	Zfp619	Mir190a	1700019D03Rik
Egr1	Slco5a1	Sorbs1	Pogz	Mctp1	Mir6368	Ptpn1	Egr3
Arhgap28	Zfp503	4833427F10Rik	Fam20b	Arl8b	Tldc1	Slc7a3	Gm20750
Pus7l	Pbx3	Gm14005	Clic4	Skor1	Spata3	Gm12596	Egfr
Tnfrsf1b	Etaa1	Rreb1	Tnfsf11	Sema3a	Bvht	Cmah	Cdh15
Tfpi2	Dlk1	Prss22	Itsn1	Pik3cb	Arg1	Mapt	Gcm1
Plcb4	Shf	Tusc3	Cnksr3	Papss1	9930111H07Rik	Bcas1os2	Dnmbp
Ctnna3	Tmem247	6430628N08Rik	Gm26579	Lrch1	D3Ertd751e	Ptgis	Smox
Rassf4	Rerg	Myof	Cdk8	Mbp	Crb2	Klhl38	Mir3074-2
Mir6411	Cntnap2	Pmepa1	Frem1	Ubr4	Kdelr2	Gpr158	2310035C23Rik
Ccr9	Acot11	Wdfy3	Pwwp2b	Capn3	Amz1	Klf17	Ybx3
Efcab2	Lats2	Smtn	Cntnap2	Ugcg	Gm3139	D030028A08Rik	2003-03-01
Plppr5	Ccdc66	Evl	Ahdc1	8030442B05Rik	A430078I02Rik	Gm29687	Ctdsp2
Rfpl4b	Axdnd1	Yeats4	Atg4c	Ahi1	Esam	Gm14005	Nfatc2
Cabp7	Rasl11b	Usp6nl	Bmp4	Bbx	1700029F12Rik	Mir3620	Wnt8b
Tfcp2l1	Pard3	Ak1	Herc3	Tbc1d19	Cflar	Gm3716	Dytn
Adgrl3	Papss2	Sv2b	Gnai2	Pard3	Pnoc	Gm19689	Tnks2
Gorab	Cd81	Celf4	Fam220a	Sh3bp4	Ptpn11	Aff3	Gm6559
Map3k20	4930552P12Rik	4930503H13Rik	Dab2ip	Slc24a3	Aacs	Fam50b	Rora
Itgax	Gm14005	Hmga2-ps1	Gm16863	Stard13	Fignl1	Prkg1	Mphosph6
Batf3	5330411J11Rik	Gm16677	Cpa2	Atl2	Mospd4	Mir6897	Gramd1b
4930405A10Rik	Espn	Chn2	Park7	Cd300a	Pkd1l2	Gm31641	Dnajb3
Park2	Nuf2	Mir1901	Trim24	4930431P22Rik	Mir99b	Axdnd1	Obsl1
Lbr	Ccl6	5430421F17Rik	Esm1	Gas7	4930465M20Rik	Tbca	Kif1b
Zc3h14	Gm20125	Runx3	Fam240b	Ifitm1	Tm2d1	Sash1	4933431G14Rik
Gramd1b	Mir21c	Slc24a3	Vps33b	Foxs1	Foxo1	Atp11a	Mir3965
Mir6367	Khdrbs3	N4bp2l1	Tmem65	Pdzk1ip1	Agpat4	Mrps18a	Tcf12
Mir6367	Mir378b	Htra3	Spred2	Ctgf	Ripor2	Cyfip2	Plxna2
Zfp750	Ank3	Hnrnph2	Shb	Umps	Pvt1	Mtmr12	Gm7550
Ica1	Col4a1	Gm11468	Prickle1	Snora36b	Crygn	Sh3kbp1	Gm1600
Slc23a4	Arl14ep	Myo18a	Gna14	Ly6e	Mir6934	Anp32b	Enpp3
Ly86	Fto	Mir1932	Hivep2	Stkld1	2210414B05Rik	Rnd2	Iqcg
Axdnd1	Rin3	Add3	Mir378c	2010-03-01	Psmd14	Ppm1a	Tmem98
Tyrp1	4933431G14Rik	Crygn	Mir6390	Cpeb2	Ifit1	4931440F15Rik	Btaf1
Fyb2	Mir466f-4	Iqgap1	Mir7680	Serpinb8	Smco4	Tor1aip2	Aard
1700010J16Rik	Mir6540	Gpbar1	Tead1	Kcnn4	Morf4l1b	Arhgap23	Blnk
Wwtr1	Tgfbi	Tekt3	Bri3bp	Fry	Vmn2r85	Gm13985	Usp14
Htra4	Actr10	Adamtsl5	Mkl2	Bcl2l14	Morn3	Gm6402	A530050N04Rik
Nfatc1	Gm29811	Gm39773	Mir193b	Xpr1	5031434O11Rik	2810442N19Rik	Tmem27
Bmp4	Cd55	Naa20	Gpr183	Gm765	Otulin	Car8	Gpt2
Prdx6b	Mif	Olfr543	Meiob	Fdxr	Mppe1	Chd7	Sh3pxd2b
Meg3	9030204H09Rik	Tmem131	Park2	Ndufa8	Rbfox3	Gli3	St6galnac3
Dnajb12	5430437J10Rik	Slamf9	Mir5104	Ndrg1	4930486F22Rik	Serpine2	Chac1
Gm10556	4930592C13Rik	Zfp704	Pigl	Os9	Crim1	Rbpj	Adra1a
4933406D12Rik	Plxdc2	6030458C11Rik	Efl1	Sema4d	Rnf114	E330011O21Rik	Raph1
Msc	Amfr	Epb41l2	Frk	4930523C07Rik	Miga1	4930431P22Rik	Trim72
Gm32688	Gm8234	Ppp2r1b	Gm34637	Mapkapk2	Lrrc8d	Fam173b	Slc8a1
Ssc5d	4933406J09Rik	Trio	Trim24	Smad3	Ptprr	5930438M14Rik	B930025P03Rik
Frmd4a	Mir684-1	Mir721	Bnip3	Rasa2	4932412D23Rik	Barx2	Ubr7
Mir145b	4930529C04Rik	Ren2	Panx1	Gpr22	Rgs3	Immp2l	Tex10
Fbxl17	Mir6388	3300005D01Rik	Runx2	Ccr3	Ndst1	Areg	Mpdz
Tbc1d9	Rgs6	Gm5126	Tgfbi	Map2k6	4933417E11Rik	Pcnx	Gm6602
Btla	Myo5b	Cdkal1	Noct	Galnt18	Gm16973	Eif4ebp1	Eid3
Pard3bos2	Spp1	Abtb1	Tbc1d23	Rgs18	Rftn1	Bok	Gm13848
Scrt2	Lrrc40	4930448I06Rik	Sppl3	Dapk1	Slc6a21	Capn5	Hap1
Fyb	Gm1587	Lrrfip1	Zfp619	Serpinf1	Stk-ps2	Nek2	Il12b
F830045P16Rik	Spred1	Slc38a7	Mir3470b	Syne3	Timp3	Rabif	Casp3
4933402J10Rik	Ntf3	Bach2	Cntnap5c	Ifnar2	Klhl26	Tiam1	Igsf5
A730035I17Rik	Mir8095	Lias	Myo5a	1700116B05Rik	Dppa3	Vmn2r31	Ncoa7
4930426L09Rik	Las1l	Slc45a4	Psma1	Atp8b1	Nrp2	Rhbdd2	Baiap2l2
Ednrb	3930402G23Rik	Errfi1	Zfp157	Emp2	4930539C22Rik	Kctd6	Ap3b1
Pbx1	Cuedc1	4933440J02Rik	Tecta	Rtn4	Cnbd2	Mir710	Mir1936
1700016L21Rik	Suclg1	Map2k6	Msra	Ppfibp1	1700030C10Rik	Mir7039	9430018G01Rik
Slc24a5	Casp3	Platr26	Ppt1	Mrpl33	Asb8	2007-09-01	Sar1a
Psmd7	Lsm5	Hist1h2ah	Tmem161b	Fam43a	Msl3l2	Mir8104	Cldn22
Cdh26	3830408C21Rik	Rgs3	Ssr1	Ctnnbl1	Aurkb	Gata2	F730043M19Rik
Mir7117	1700120E14Rik	Gm5079	Ptpn18	Gm17767	Irs1	Gm15850	Hand1
Lox	Cldn5	Gm8013	Ppp2r2a	Rab11a	Rftn1	Erg	Ccdc162
Rbfox1	Btbd3	Ext1	Prr15l	Chn2	Gm13848	4930533N22Rik	4933406J09Rik
Emcn	Ninj2	Umps	Gm4832	Kdm2a	Mir7665	Anxa4	Cep19
Msl3l2	Gm13056	3632454L22Rik	Mad1l1	Ncf4	Gm34746	Chrna1os	Gnat3
Oxct2a	Gm38404	Aldh1a3	Edn1	Sesn2	Gorab	Prdm1	Gars
Slc24a3	Neurl1b	Srpr	Sugct	Thoc7	Adra2a	Bmp2	Arhgef6
Lmo4	Cxcl11	Gm4827	Raph1	Tnk2	Tmem104	Gm12408	Abtb1
Dct	Extl3	Uhrf1bp1l	Neil2	Lgalsl	1700025G04Rik	1700096J18Rik	Coro2b
Fgl2	Samd9l	4930578G10Rik	Timp4	Src	Nek7	Add2	Clmp
Eid3	Pacs2	4933425L06Rik	Gm16796	Mbnl1	Chac2	Drc7	Mir874
Ampd3	Tmem236	Lin52	9330178D15Rik	Sardh	Coq10b	Elmo1	Il1b
Adgrl4	Tmem108	Prkar2b	Rnf17	Asprv1	Grn	Snx30	Slc28a1
Marco	Pex5l	Chmp3	4921511I17Rik	Mmp9	4930448I06Rik	Tbx4	Ptprj
Rlbp1	Ppp3cb	Pfkp	Fam171a1	Ston2	Foxo6	Akap6	Myo6
Gm9047	Gm35725	Gm19557	Rarb	Gm16291	Pfkfb3	Chst11	Slc25a51
Foxc2	Ttc34	Sfn	Tnrc6c	Ascc3	Nav2	Slc44a3	Mir6420
Svip	Csnk1e	Fgf12	Hectd2	Arhgap6	Mapkapk5	Cct2	Gm4251
Tm9sf4	Rrm2	Gm12159	Dhx32	Pou4f1	Pten	Rmdn2	Hsbp1l1
Tdrd5	Rgs18	Mmd	9530014B07Rik	Knop1	Slco3a1	6430710C18Rik	Mir1903
Impdh1	Tcf21	Maml2	Sh3pxd2a	Arntl2	Ppp1r12a	Rbm19	Arhgef10l
Ankrd16	Osbp2	Amot	Azin1	4931406P16Rik	Sacs	Klrg1	E330011O21Rik
Fras1	Pla2g4a	Mir6935	Hmgb1	A1bg	Apc	Gm3139	Pdcd4
Gm6116	Pstpip1	B930018H19Rik	Ldlrad3	Sowahc	Mrc2	Diaph3	Moap1
Gm10556	4930563J15Rik	Npy	Tnfrsf1b	A630072M18Rik	Cobl	Lrrc8d	Lrsam1
Nap1l2	Laptm5	Gata2	Serp2	Cubn	Wdr76	Wdr37	Gm5767
Hhat	Dlg2	Ptma	Hps1	Smco4	Map3k1	Clic5	Srp9
Sntg2	Etl4	Fam198b	Dcun1d1	Ednrb	Sntb1	A3galt2	Pinx1
1700019D03Rik	Vasp	Mtmr7	Klf4	Sgtb	Morn1	Ncor2	Ccdc50
Bcor	Stk33	Ido2	Etv1	Chn2	Hps1	Parp1	Gm14634
Stpg4	Lpar1	Tmtc2	Plcg2	Otud4	Cpeb4	Prpf6	Arl5c
Adam6a	Rhobtb1	Alpk1	Usp18	Dph6	Erg	9530068E07Rik	Fbxl2
Gm19519	Vipr2	Kdelr2	Uaca	Rasgef1b	Flot1	Lsm14a	Alpk3
Il15ra	App	Abr	Vps13d	2010106C02Rik	Gm20758	Inpp4b	Ptrhd1
Medag	Hrh2	Mir467h	Fam43a	Ankdd1b	Pdik1l	C130060C02Rik	Abcg1
Mir6419	Lat2	A430078I02Rik	Txnl4a	Bcl2l11	Pspn	Hspa9	Ntm
Scn11a	E230029C05Rik	Gm14207	Dennd4a	Piezo1	Sorbs1	Rbm33	Calm1
Nron	Limch1	Gm30214	Sdhb	Terc	Arhgap26	Gm5535	Dym
Fez1	Zc3hav1	Ets1	Atp10a	8430436N08Rik	Ivns1abp	Tead1	Npm3-ps1
Nrp2	Zfp608	Tas2r143	Grxcr1	Snora5c	Mif	Mir669h	Gabrr2
	Gm6117	Mab21l3	Tagap	Gtf2f2	4932441J04Rik	Fndc3a	Vgf
	Nkain1	0610040F04Rik	Tpra1	Pip4k2b	Fcrl5	Rad52	Serpina3g
	Rps15a-ps6	Ifngr1	Aqp7	Mir7237	Bcr	9530026P05Rik	Cct6b
	Tet1	Efhc1	9330199G10Rik	Zfp52	Ncf1	Prkag2	Saa2
	Stx6	Tmsb10	Tnfaip8	Carmil1	Slc6a6	Pard3	Tacr2
	Rhobtb1	Gm7008	Zfp664	Col13a1	0610039H22Rik	Dars	Efnb2
	Galnt2	Gm15412	Synj2	Fam198b	Smim17	Fnip2	Dsc2
	Nrip1	Bcl2l14	Pde4b	Tm4sf1	Trio	Tubb3	Ppm1b
	Zfp382	Slc52a3	Mterf1b	Psmd6	Prss39	Colec11	Tmem121b
	Vgll4	Inpp5a	Bcl2l14	Ier5l	Actbl2	Mir6352	Lpo
	Slc22a23	2011-09-01	Ier3	Adgrl3	Slc44a2	Zfp704	Sh3tc1
	Arhgap44	Aip	Mir1983	Nfkbiz	Fndc3a	Fig4	Mrc2
	Plxnc1	Il12rb1	Xylt1	C330024C12Rik	Olfr1368	Large1	Paxip1
	Gprc5a	Gm20139	Tmem97	Fabp12	Btg3	Vav3	Kcnc1
	Gm7008	Slc23a2	Mbnl1	Fos	Ranbp17	Ppp1r12a	Slc25a38
	Cplx2	Gatsl2	Enkur	Ncf1	Grb2	2810004N23Rik	Tsacc
	Trim9	Rhbdd2	Emp1	Pwwp2b	Ppp6r2	1700063O14Rik	Tlx3
	AU019990	Pdgfra	Atp11b	2810474O19Rik	Clec4f	Etf1	Scn8a
	Gm4832	Gnai2	Zic4	Fam120b	Irx3	Mmd	C030018K13Rik
	Mb21d1	Fosb	Cacna1a	Larp4b	Lgals3	Scfd2	Miox
	Pecam1	Nxpe2	Arid1b	Ncoa2	Gpd1l	Crybg2	Filip1
	2010106C02Rik	Serpinf1	Cdc14a	Arhgap22	Prl2c5	Olfr385	Zfp410
	Bach2	Kctd5	Fam174a	Map3k20	Tmigd1	Slc24a1	Tnrc6b
	0610037L13Rik	Dusp10	Gpr52	Spry2	Spata7	Prkca	Tjp2
	Gm13889	4930529L06Rik	Prex1	Rasa2	Clk3	4930459C07Rik	Dmac1
	Mir1966	E2f3	Gfi1	Atp1a1	Sptbn1	Rbpj	Thumpd3
	Gng2	C430042M11Rik	Mir582	Umps	B4galt5	Pawr	Gm1968
	Sertad2	Hey1	Rab31	Syk	Mcm5	Mir140	Slc6a9
	Wdr95	Cnih3	Mir6358	Slc8a1	Mir7688	Vstm2a	Irx6
	Azin2	Pgpep1l	Cadm1	Fstl3	Sfmbt2	Myom1	Aff3
	Ky	Bach1	Tmod3	Eid1	Zfp974	Nnt	3110009E18Rik
	Fam43a	Tmem2	Brca1	Zfp644	Wnt7b	Sh2d1a	Kdm6a
	Mbd2	Gm28178	Coro2a	Erc2	Lonrf3	Eif4g3	8030423F21Rik
	Ednra	Gm10696	Gclc	Socs3	Vmn1r87	Rap2a	Mir692-3
	Lrrc8c	Galnt2	Hrc	Rgl1	Smad1	Gm30108	Itga9
	Slx4ip	Lair1	Ric3	Ptprj	Sik1	Mnat1	Trmu
	Slc16a9	Pros1	Akr1b8	Mir7038	Gnat3	Rbm19	Gcnt2
	4930401O12Rik	4933432G23Rik	Larp1	Zfp608	Nek6	Cyth3	Uvrag
	Zeb1	Cebpg	Sh3kbp1	Abhd12b	C1qtnf12	Pde5a	9330117O12Rik
	Tspo	Fabp5	Nr3c1	AI597479	Igfbp4	Jakmip2	Sacs
	Mxra7	Wee1	Snord104	Plekha5	Adam10	Pik3cb	Def8
	Gpat3	Olfr291	6430573F11Rik	Rap2a	Gm30790	Hsd17b4	Tsen15
	Gcnt1	Kbtbd2	Nuak2	Lrp12	Sncaip	Cyp51	Cyb5a
	St3gal1	4930465M20Rik	Ccrl2	Mdm1	Afap1l1	Liph	Fgd2
	Galnt15	Adck1	Fads3	Aspn	Gcnt2	Tll1	Zbtb46
	Fam161a	Gm5122	Tspan18	Swap70	Lpcat1	Snora3	Slc45a4
	Mir7015	Ank3	Cylc1	Tbc1d8	Tmem131	Rap2a	1700027J07Rik
	Mir7079	0610040F04Rik	Lrrc18	Prkch	Nxf7	Trim16	Tinf2
	Pard3bos2	1700020M21Rik	Samd8	2900040C04Rik	Runx1	Got1l1	1700109G15Rik
	Gm20597	2010010A06Rik	Fstl1	Golm1	Egfl7	Micu1	Sub1
	Mir26b	Pabpc1	Rtn4	Ate1	Bhlhe41	Aff1	Hhla1
	Upk2	Wdr26	4933400L20Rik	Mir5618	5430434I15Rik	Ttc7b	Mmrn1
	Gas2l3	Mir6390	Gm17359	Slc17a2	Csnk1e	Olfr460	Ralgps1
	Srpr	Gcnt1	Mir6979	Bcas3os1	Pigv	B3galt5	Gm7854
	Zxdc	Mir7227	Dusp10	3300005D01Rik	Efnb1	Mtss1l	Tm2d1
	Chl1	Mtmr12	Clec4d	Mrps11	Camta2	Pard3	Kctd3
	Dnm3os	Zfp950	Zbtb20	Zfp462	Ap3b1	Klhdc8a	Zbtb10
	Prkg1	Zfp791	Ociad2	Actbl2	Ank2	Prkce	Tdrd3
	4931440F15Rik	4921525O09Rik	Vps37c	Kctd3	Hsp90aa1	Cdh13	Gm3519
	Chst2	Pde4b	Unc13c	Cd93	Tbck	Kcnd3	Snx4
	Thsd7a	Dlx2	Adcy7	Pla2g4a	Sulf2	Plekhb1	A930003O13Rik
	Fabp6	Nsd3	Larp4b	Bach2	Gramd1b	Mir7086	Mir5127
	Nfkbiz	Mageb16-ps1	5930412G12Rik	4930550C14Rik	Chd5	3300005D01Rik	Btg3
	Bnc2	Baiap2l2	Peg10	Atp2b4	Tnik	1700057G04Rik	Evl
		Fbxl18	Mir8110	Tlr7	Gm3244	Mmrn1	Nedd4l
		Lsm5	Cmtm6	Med13l	Arl4d	Rita1	Trpm6
		Mir7681	Lmo7	Bcas2	Ephb2	Bin3	Smchd1
		Bptf	Pccb	Uhrf1bp1l	Nkain1	Rhbdd2	Dip2c
		Camsap2	Cfap54	Fads3	Fscn1	Ankrd1	Tmem258
		Ppp1r3b	Tax1bp1	Atp8a1	Hectd2	Avp	Gm14634
		Zfp536	Dchs1	Usp35	Nepro	Map7	Urb2
		Tsga10	Rbfox1	Pan3	AI115009	Hrh4	Rps6ka1
		2009-09-01	Prl2c1	Tcerg1	Cyp4b1	Cd247	Hvcn1
		Umps	D130009I18Rik	0610039H22Rik	Trio	Gm13293	Upk1b
		Rxra	Fscn1	Axl	Ap1b1	Zc3h13	Fopnl
		Slc4a7	2009-09-01	1700072O05Rik	Slfn5	Gm6639	Mir140
		Gm20740	Nenf	Wasf2	Pde10a	4930483O08Rik	8430436N08Rik
		Cebpg	Arl2bp	1700030C10Rik	Klrb1b	Heph	Meis2
		Ptpn11	Bmp4	Zfp703	Sgms1	Apobec4	Morf4l1-ps1
		Clec2d	Hspa8	Gm32511	Igf1r	Tagln2	Syt2
		Adam6a	Mir181a-1	Ccl5	Ppargc1a	Azin1	Prdm1
		Chd9	Mir3474	Def8	Meis1	Epb41l4a	Fitm2
		Golm1	Fndc3a	Incenp	Mir3962	BC006965	Glp1r
		Zfand4	Vav3	Rab27b	1700122O11Rik	Angptl2	Abcc4
		Zfpm1	Spry1	Rap1gap2	AI197445	Gm6260	4930459C07Rik
		Mir7680	Zfpm2	Arl4a	Glp1r	1700025G04Rik	Tbl1xr1
		Psd3	4930459C07Rik	Nkain2	Zfp960	Tbc1d8b	Grik2
		Mknk1	Retreg1	Ankrd55	Dusp4	Gm20755	Dynlrb2
		Sgms1	Slc22a1	Gm13293	9130024F11Rik	Tlr5	Abcc12
		Bcor	Eva1b	Bcor	Mtss1l	Rif1	Trib2
		Tm2d1	Dlx2	Frmd4b	Gm10416	Tha1	Rreb1
		Afg3l2	Rarb	Pik3cb	Atm	F830002L21Rik	Nova2
		Fbxo11	Gm12532	1700019E08Rik	Begain	1110006O24Rik	Meis1
		Scand1	Tusc3	Ccnj	Mir7094-1	Draxin	Lrrc8a
		Gclc	Pgpep1l	Clec4d	Zic4	4930405D11Rik	Btbd11
		Socs1	Chd7	Tdrd3	Ralgds	Slc22a1	Cttnbp2
		Hrh4	Gm3279	Fktn	Jarid2	Jade1	Plek2
		Epm2a	Hnf1a	B4galnt4	Gm19582	Gm2848	Ccdc182
		Mrpl33	Insr	Adgre1	Nckap5l	Rev1	Mast4
		Ins1	Ugt1a6b	Rb1	Cyp4a31	Samhd1	Epcam
		Igsf5	Prf1	Bmf	Tacc3	Vgll4	Prmt3
		Fam43a	Mir6244	Chn2	1700057G04Rik	Adamts19	Arpp21
		Cox4i1	Fam198b	9530068E07Rik	Gm5086	Capn13	Dmtf1
		Celf2	Rtf2	Fcer1g	Slc12a9	Gle1	Cebpa
		Susd2	Ccl5	Lonrf2	Las1l	Mir7657	1700021F07Rik
		Mir6390	Ccny	Gnpnat1	Wdr60	Gpr161	Nuf2
		Dad1	Gm10941	Adam11	Lrpap1	Cass4	Fubp1
		Lincred1	Gng10	Arhgap39	Mir6979	Ank3	D16Ertd519e
		Arhgef6	Pbx1	9230105E05Rik	Frs2	C920006O11Rik	Npr2
		4921525O09Rik	Mogat2	1700022E09Rik	Gm11762	Ptprd	Oaz2
		Pik3r1	Dact2	Smim20	Mtx2	Cdcp1	Umad1
		Tns3	2210414B05Rik	Adam6a	Egr1	Mir1983	Mettl8
		Irak2	Gm14635	Dirc2	Gm1653	4930474N09Rik	Ypel2
		Usp43	Dgki	Vwc2	Wdr45	Usp6nl	Il1b
		Bean1	Avp	Tubb6	Col4a2	Cisd2	Garem1
		Gm15708	9930111H07Rik	Sash3	Nrxn1	Fto	Ceacam18
		Gm10416	Inpp5f	Nap1l1	2310005A03Rik	Snx9	Gm35986
		Dnah7b	Dpcd	Atf3	Dpcd	Dopey2	Atxn7l1
		Trib1	Adrb1	1700060C20Rik	Sall3	B930095G15Rik	Ofcc1
		Zfp334	Wdr63	Qrfpr	R3hdm2	Ccdc182	Utrn
		Prr36	Dubr	Ifng	Gapvd1	2610028E06Rik	Tgfbr2
		Ston2	6330407A03Rik	Trim6	Tbc1d4	Ly86	Eya2
		Rprd1b	Asb17	Chl1	Slc22a22	Pacrgl	Lcor
		Pik3ip1	Gm5544	Atp10a	Angptl1	Mat2b	Ggta1
		Kcnip1	D030025P21Rik	Gjb5	Cfap73	1700024P04Rik	Ephx1
		Prokr2	Gm29682	D830032E09Rik	Dock8	Nrgn	Manba
		Gclc	Abcg1	E230025N22Rik	Kif27	Tiam1	Gkn3
		Stxbp3	Scaf11	Zdhhc14	4930572O13Rik	Arhgap6	Ccdc102a
		Epm2aip1	Npl	Mfsd6	Tcf7l2	Tspan18	Cab39l
		Ddx11	Ptpn21	Clec1a	Galnt2	4930503B20Rik	Slc2a7
		Mvb12b	Fat3	Dnase1l3	Trps1	Pdlim1	Odf1
		Mir6996	Zfp438	4921531P14Rik	Fat1	4922502H24Rik	1700027J07Rik
		Nebl	Rreb1	Angpt1	Vasn	Stk25	Spopl
		Klc2	Lpgat1	Ptch1	Clnk	Atp10a	Gm14827
		Sfxn1	Aacs	Rpl6	Gm15326	Dmac1	Fmn1
		Sorcs1	Mir582	Tas2r126	Zbed3	Tpd52	Uqcrb
		Gadl1	1700020M21Rik	Nhsl1	Gm4832	Fli1	Zfp335
		Msl3	Gm13985	Rcn3	Snrpn	Nuak1	Ifna15
		Ang	A530013C23Rik	Ncs1	B930095G15Rik	Flnb	Pax2
		Magi1	1700060C20Rik	Adgrg1	Nefl	Tbc1d7	Gm9776
		Adat1	A630001O12Rik	Pde4b	Fbxw7	Ociad1	Fam181b
		Katnal2	Tbc1d14	Prdm2	Map1b	Tgif1	Sorbs1
		Ccdc187	Papss2	Ss18	Laptm5	Nol4l	1700012D14Rik
		Ppp1r21	Ccar2	Iqgap1	Smtn	Wipf3	Gm13262
		Rprl1	Nup153	Samhd1	Nol4l	Specc1	Abcc12
		Spata48	Tg	Lrp4	Bcl2l11	Wisp3	Zfp217
		4930433B08Rik	Ccdc92b	S1pr1	Ccnjl	Fgd3	Esd
		Mir21c	Gm15408	Mir1192	Lrp3	Artn	Gm10556
		Fbp1	Dip2b	St6gal1	Alkal1	Anapc5	Arhgap15
		Epha4	Itga6	Noxa1	Secisbp2l	Tdrd3	4933406C10Rik
		Ccnl1	Anp32a	Gm13582	Celf2	Gins3	Jarid2
		Jak1	Dennd4a	Gm15326	Lars2	Prtg	Cop1
		Foxl1	Tuba8	Tnfsf11	Spty2d1	Kif2b	4933417O13Rik
		Zcchc8	4930563J15Rik	Gm4793	Gm38404	4930526I15Rik	Tsnaxip1
		Smyd3	Vps18	Ly6f	Ptp4a2	Ppp1r15b	Timm8a1
		Zfp462	Cx3cl1	Tspan2os	A430085M09Rik	Klhl38	Usp6nl
		H2-K2	Entpd1	Exoc4	Gpr12	F830208F22Rik	Tmem117
		Mir684-1	Smyd3	Gm17746	Gdf15	Enpp1	Nupr1
		Elf3	Mat2b	Mdm1	Kdm5b	Slc28a3	Usp11
		Gjb5	2006-03-01	Wwox	Mir3074-1	Elovl7	Cep164
		Srcin1	Fmo9	Pdlim1	Zc3h12c	Cntn3	Fam151a
		4930579J19Rik	Gm35722	Gm6116	Cx3cr1	Tgif2	Sf3b5
		Asb4	E2f6	Ccdc85a	1700064J06Rik	Ahi1	Mad1l1
		Adora2a	Slc25a37	D730003I15Rik	Strip1	Rpl19	B930092H01Rik
		5031425F14Rik	Slc4a7	Elmo1	1700047A11Rik	Trio	Ncapg
		Rpp25l	Pik3cg	Rnf141	Prr30	Rbfox2	Ctsk
		Mir204	Tomm20	Gas7	Arhgap12	Nek10	Cspp1
		Mir6925	Cradd	Nt5c2	Zcchc14	Hlx	4933412O06Rik
		Wdfy3	Repin1	A930018P22Rik	Zfp292	Dlx3	Rdh13
		4930459C07Rik	Gm19582	Serpinb12	4930486L24Rik	Map7	Cabp2
		C2cd5	Trpv2	Cox4i2	Taf8	Ehmt1	Pxk
		Dnajb12	Cenpo	Sncaip	Galk2	Zfp950	Gm4371
		Tmem38a	Letmd1	Vav1	Gcg	4933402C06Rik	1190005I06Rik
		Hpcal1	Smad3	Pkd1	Snord93	Zhx2	Antxr2
		Mir466h	Ermp1	Ifnar2	Tank	Tnfrsf1b	Hivep3
		Plcg2	Vav2	Mef2c	Gm2002	B230206H07Rik	Tapt1
		Usp48	Tns2	Mir701	Fbrsl1	Olfr1390	Kif5b
		Gm5468	Asphd1	Gm19585	Ncoa3	4921531P14Rik	Ing2
		Wdr95	Atp6v1b2	Gm6994	Pim1	3200001D21Rik	Fzd8
		Ctnna1	Xpo4	Jade1	Ezh1	Eef1a1	Gtpbp4
		Trhr2	Kdm2b	Foxp1	Mtx2	Selenok-ps1	Ip6k2
		Tfap4	1810010H24Rik	Eya3	Jag1	Spag9	Dok5
		Gxylt1	Hus1	Atp6v1g3	Cand1	Irx3	Phf21a
		Akr1d1	Manba	Sash1	Stx6	Mir6406	Immp2l
		Apoa1	Rfx8	Slc8b1	Slit1	Trio	Atp10d
		Tm2d1	Tmcc3	Prss22	Tmem241	As3mt	Limk2
		1700025G04Rik	4930431P22Rik	Pitx1	Agfg1	Nodal	Sugct
		Frmd4a	Klhl11	Gpd2	4933405E24Rik	Tulp1	Lnx1
		Zfp462	Fstl1	Mrpl1	Shank2	Cass4	Lgalsl
		Kit	Phc2	Jun	4930578G10Rik	Ptpn11	Slc22a8
		Olfr221	Psd3	Zc3h12c	Pag1	Gal3st2	Plekha5
		5730507C01Rik	Slc23a2	Chd1	Ppic	Dut	Pus10
		Hpgds	Zbtb43	Pgap1	Dok1	Ap1s3	Osbpl1a
		Cpne4	Eea1	Slc25a26	Cfap161	Slc2a9	Cdc6
		Fignl2	Sdhd	Slco2b1	Chst3	Hmga2	Dmrt1
		Prkce	1700012I11Rik	Hmgcs1	Adgrl2	Cdkal1	5430425K12Rik
		Nptn	Tlr13	Mxra8	Pccb	4930563D23Rik	Dnmbp
		Dpysl3	Ly86	Gm41259	Chd8	2007-03-01	Tcp11
		Gm6994	Arhgap26	Dusp6	Slc24a1	Slc38a10	Mylip
		Popdc3	Synb	Plxna4os1	Myo7a	Mical3	Gm19757
		5730507C01Rik	St6gal1	Tbc1d10a	Galnt15	Ahi1	2410131K14Rik
		Prelid2	Bex6	Fignl1	Esam	Fam71a	Slc5a9
		Olfr66	Rps6ka1	Sv2b	Ldha	Mvb12b	Lfng
		Clstn1	0610040J01Rik	Ptk2b	Gm10584	Tmem108	Lmod3
		Stum	Map7	N4bp2l1	Zfp423	Wls	Mir6983
		Hk2	B3gnt2	Gmpr	Dnajb5	Ankrd22	Afm
		Nek6	AI593442	Exog	Gm13848	Eif4e	Gng2
		Sgms1	Gm15743	Arhgef10l	Csf1	Foxl1	Mkl2
		Hspa12b	Npc2	Tor1aip2	Tbc1d5	Gm7271	Mir5119
		Slc35f5	Fndc3b	Ddx6	1700028D13Rik	Ccdc178	Hpgds
		Hpcal1	Npl	Musk	Hs3st3b1	Mir29b-1	Bmp7
		Pla2g7	Ntpcr	Prss30	Atg14	Adam23	Atcay
		Dtnbp1	Mir147	Eef2k	Acot12	Hipk2	2410004P03Rik
		Zfp503	Tulp4	Rora	Hsp90aa1	Ranbp3l	Wasf3
		Dmrt1	Mbd5	Wdfy4	1600014C10Rik	Gm12295	Map4k3
		Cyth4	Dync1h1	Fcgr4	Sox17	Wisp1	P2rx1
		Atp6v1c1	Smad3	Csf1	Ube2e1	Nova1	Gm16291
		Lrp5	Ncf2	Dkk2	Olfr31	Ripor2	Rcor1
		Sh3pxd2a	Prdx1	Mir7661	1700112J16Rik	1700067G17Rik	Hexa
		Smad3	Marco	Tagap	Dcpp3	Klf5	Zbtb24
		Rell1	Tmc1	Myh10	Mex3c	Prdm14	Cnih3
		Cebpe	Ppp1r3b	Zbtb46	3110082J24Rik	Tor1aip2	Mybph
		Fgf13	Peak1	Vgf	Cdon	Fam91a1	Fgfr1
		Dock9	Tgm2	Dusp10	Marveld3	Ercc6l2	Tsku
		Celf4	Ido2	Wsb1	Hopx	Amer3	2210010C04Rik
		Miat	Cdkn2aipnl	Cmas	Rab3il1	Pkd1l2	Zswim6
		Apc	Oaz2	Sstr4	Hpgds	Srgap1	Nfkb1
		Cfc1	Thada	Gm5627	Adgrd1	Arvcf	Tango6
		5033428I22Rik	2810403A07Rik	Olfm5	Specc1l	Kit	Mir6373
		Itgb1bp1	C030034L19Rik	Gns	Tdrd3	Mir2136	Smc5
		C430002N11Rik	Ednrb	Dpf3	Snai1	Hgf	Cd83
		Pcp4	Btaf1	Tamm41	Elmo1	Wincr1	Amtn
		Egr3	4930453N24Rik	Unc5b	Zfp831	5830428M24Rik	Pde4d
		Rack1	Grtp1	Yeats4	Pde4d	Cped1	Hivep3
		D330046F09Rik	Rreb1	Nebl	Mtmr12	Gsap	Tiam1
		B230112J18Rik	Depdc1b	Atxn1l	Bicdl1	Dapp1	Cep19
		Smug1	Nxt1	Ipcef1	Jakmip2	Tchh	Marcksl1-ps4
		Gm10556	Mmd	Frmd4a	Tmem179	Papss1	Abce1
		Cblb	Gm32688	Cdkn2aipnl	Mir297-1	Arl13b	Stk24
		Gm5148	Irf2bp2	Stxbp3	Pak1	Timm8a2	Lncppara
		Arhgap12	Fam8a1	D130009I18Rik	Tulp4	Prmt9	Il31
		1700065J11Rik	Amot	Gm21057	Gm13848	Cyp17a1	Stard13
		Gm38404	Slc17a6	Ksr1	Hs1bp3	4930533N22Rik	S100a11
		Prkaa2	Rtkn2	Prkca	Rin2	Sptb	Mir6995
		Mtss1l	Gm9958	Pstpip1	Pbx1	Runx1	Lrrn4
		Stx4a	Gm4759	0610040F04Rik	Srsf9	Dusp6	Hmox1
		Dst	Pstpip1	Stat3	Cd247	Lilra5	Azi2
		Fam46b	Limch1	Gm10244	Bcorl1	Pbx1	Kcmf1
		2200002D01Rik	Tarbp1	Pmvk	Eif4a2	Eif2a	Uchl1os
		Ppp1cc	Eif3h	Chn1	Fam198b	4930474N09Rik	Pnma1
		Slc6a14	Slc8a1	Fam107b	Rara	1700020L24Rik	Nhlh2
		Peg13	Lingo1	1700012I11Rik	Chd9	4933411E08Rik	Rsu1
		Depdc5	Atf7ip	Sirpa	Ankdd1b	Zfp521	Hivep2
		Rflna	Twist2	Airn	Hbp1	Ttc7b	Irgm2
		Spcs3	Tns3	Ccdc97	Oasl2	4930448I06Rik	Prph2
		Mir1843a	Krt19	Adam22	Tmod4	Klf4	Kif23
		Gm4668	Mylk3	Coro1c	Mir6921	Ccdc174	Brinp1
		Slc23a2	Mefv	1700017G19Rik	Dok1	A830029E22Rik	I0C0044D17Rik
		Marcks	Epm2a	Prtg	4933431G14Rik	Cpm	Ropn1l
		Slc45a1	Myd88	Rfx3	Wdr37	Meg3	Wwtr1
		Stat6	Apeh	Cuedc1	Ccdc184	Plpbp	Fgd4
		Zfp831	Lair1	St6gal1	Cubn	Pou3f1	Ccser2
		Ubr2	Apoa1	Atp8b1	Gm27217	Fam163a	Mtmr10
		Sgk1	E2f8	Gm8179	Zfp423	Rrp15	Rapgef4
		Mir2136	Cmtm4	Lypd4	Pgpep1l	Osm	Mettl5
		Lsm5	Uaca	Evpl	Utrn	Mir181a-1	Psmd7
		Pold3	Cdyl	Nfe2l2	Mrps23	Cul3	Klf10
		Camk1g	Lrrn3	D1Pas1	Akr1d1	Pappa	4930565D16Rik
		Ikzf2	Arhgef7	4930431P22Rik	Cep19	Map7	Inpp5a
		Eps8l3	Nab1	Gramd4	Sowahc	Hopx	Adgrd1
		Spata5	Hif1a	Ctbp2	Runx1	Sp2	Gm35986
		Plekhm3	Best3	Igsf3	Polr2b	Arsj	Armc9
		Lrch3	Efcab2	Prss55	1110002J07Rik	Galk2	Trim42
		Arf2	Bhlha9	Ddias	Arhgef6	Bace2	Cadm1
		A730004F24Rik	Pard6b	Aldh1b1	Amotl2	D030024E09Rik	Mgea5
		Popdc3	Cyp2g1	Arfgap2	Zfp362	4931408D14Rik	A230056P14Rik
		Gapvd1	Xirp1	Bcas1os2	Frat1	Kcnj1	Fut8
		Npy	Nlrp4b	Alyref2	Cntfr	Gsg1	Cux2
		Gm6402	C730036E19Rik	Stk10	Ubc	Defb48	Prdx1
		Rps6ka6	Scaf8	Gm12866	Btbd2	Slc24a1	Agpat4
		Zfp609	Pcdhgc5	Pip4k2a	Mir7681	Lcp1	Ppp2r1b
		Gpr153	Sik1	Scn11a	3300005D01Rik	Grsf1	Slc5a4b
		Card11	Tlr5	Lingo1	Klhl3	Rtp1	C030018K13Rik
		Psph	Pdgfa	Pip5k1b	Herc1	Kdr	Il20rb
		Fcho2	1600002D24Rik	Swap70	Ralgps2	Vcl	Avpr1b
		Arid5b	4932438H23Rik	Mbd2	Mgst2	4933440J02Rik	Pik3ap1
		4933416M07Rik	Atp13a2	Cops4	Fam229a	Kcns1	Bend7
		Wnt2	Nrip1	Gm35496	Shroom3	Lsm3	Tmem260
		Mir222	Calm2	Adora2b	Macf1	Serbp1	Stmn1-rs1
		1700042G15Rik	Etaa1	Snap25	Mir28b	Usp32	Nectin1
		Hmgb2	Usp40	Uaca	Thra	Rprd1b	Tiparp
		Stk10	Gm11696	Slc10a7	Fscn1	Ino80c	Prim2
		Gm5914	Lrrc58	Cds1	Ccdc82	Nup160	Nfix
		Tmcc1	Haus2	Dsg1c	Gm13848	Cald1	Ano1
		Cass4	Sema3d	0610038B21Rik	Anapc13	Gm2061	Cgnl1
		Sorbs1	Emilin2	Dhx58	Dnajb7	Zcchc6	Dnajb1
		Fam45a	Hmgcs2	Dchs1	Chd6	Obscn	Mocos
		Gm15706	Abhd16b	Gm29678	Pgm2	Tmem170b	Osbpl11
		Slc9a9	Tmod4	Eloa	2610008E11Rik	Gpr82	Snrk
		Efna5	Themis	4921511C10Rik	Bst1	Gm30570	Clcn1
		Aig1	Btbd3	Snai1	Skap2	Il17c	Antxr2
		Chst2	Nrxn1	Gm12724	Ntn1	Gm13848	Mir6373
		Pof1b	Dbh	Marcks	Mblac1	Hibadh	Lingo3
		Lingo1	Col4a2	Fos	Id4	Sox6	Oprl1
		Liph	Myo16	Ppm1a	Gramd1c	Airn	Cox7a2l
		Loxl4	Ikzf1	Marcks	Zfp949	Ssh2	Ptpn14
		Maml2	Ednrb	Specc1l	Ckmt1	Zfp804a	Snhg20
		Ipo11	Tgm2	B4galt5	Llgl2	Snrpn	Lypd6b
		Ppm1f	4931414P19Rik	Cdk6	Klhl25	Rlbp1	Mgat4a
		Cebpg	Amer2	Fmnl3	Lrfn5	Samd14	Tle1
		Opn1mw	Alkal1	1700022I11Rik	Chst14	AU015836	Slc14a2
		Ntrk3	Jak1	Tgfbr1	Fance	Gm15910	Nupl2
		Skor1	4930522O17Rik	Col4a1	Rabgef1	Mef2c	4931403E22Rik
		Cd180	Tmod3	Ccdc88b	Colgalt2	Pigk	Tgm4
		9430060I03Rik	Ccnj	Slc23a2	Ets1	Eif5	Dmap1
		Atp8b1	Rras2	Tmod3	Tex44	Mtss1	4833412C05Rik
		A4galt	Ppp1r12a	Rrp8	Trpc4	4930425L21Rik	Mir1947
		Mir133c	Clec4d	Rubcnl	Slc12a5	Poc1a	Cdca7
		Arhgef2	Btg3	Slc25a12	Lrrc74a	Pald1	Vwa2
		Pgpep1l	Gm16677	Sipa1l1	Prr5	C130060C02Rik	Grik4
		Uts2	Smtnl1	Samd9l	Ctse	Dyrk2	Manba
		Ifit3	Gm7160	Gsdmc	Ldlr	H6pd	Ppy
		Hdac7	C430002N11Rik	Gab2	Adgrl2	Rab11fip4os1	Atp6ap1l
		Uba7	Gm10440	Vmp1	Tnrc18	Rnf157	Sdc1
		Mir7061	Khdc1b	Fam102b	Ern2	Fam221a	Pbx4
		Gm10782	Zfp532	Ldlrad4	Usp38	Brd7	Liph
		Rnf141	4930555K05Rik	Scand1	5033428I22Rik	Meox1	Runx1
		Tmem158	Adgrl2	Pfkp	Zfp619	Emcn	B930092H01Rik
		Nsmce1	Ccdc25	Fzd1	1700110C19Rik	Dmrt3	Il1rl1
		Prr5l	Ip6k3	Bmpr1a	Mir669h	Gm27162	Minpp1
		Abca4	Galnt11	Cmip	Gpr161	Isx	Mfsd4b1
		Cx3cl1	Angptl4	P2ry2	Fndc8	Gm6402	Rapgef1
		Rere	3110045C21Rik	Abca14	Tbc1d4	Prss22	Grid2ip
		Wnt11	Fam43a	Rptor	Adgrf2	A730090N16Rik	Eya2
		Ang	Tmem17	Tgfbr2	Gm5878	Tbc1d22a	Oat
		Samd9l	Iars	Tmem38a	Dtnbp1	6030407O03Rik	2610035D17Rik
		Wdr41	Ptk2b	Cd28	Tspan8	Atg14	Dock10
		Rdh7	4930402F06Rik	Gm29684	Rin2	Gpx5	Ppp1r9a
		Mir2137	Cyp2d26	Pla2g4a	Rgs6	Csk	Fam19a5
		Pias1	Laptm5	Fggy	Klhdc4	Lcmt1	Fam105a
		Polk	Nkiras2	Rspo3	Prtg	Atp6v0a4	Smarcd1
		Tinagl1	Olfml1	Clec5a	Fhdc1	Mir701	Casz1
		Wscd1	Cacnb2	Mir7681	Carmil1	Synj2	Irx2
		Usp42	Nxph4	Mzt1	Rbl2	Tcerg1l	Fabp2
		Atp2a2	Scaf8	Stox2	Lmnb1	Foxf2	G630071F17Rik
		Arg1	Cpt1c	Relt	Mir7043	2010111I01Rik	Zfp958
		2010-03-01	Coro6	4921509O07Rik	Mcoln2	Serp2	Meis2
		Shc3	Synb	Lclat1	Pkm	Mtch1	Cebpg
		Cd300c	Synj1	Camk2d	Nup210	Rhob	Plcb4
		Pcmtd1	Lrrc32	Kcnj2	Srgap2	Gm12724	Camta1
		Gm10745	Mir721	Pmaip1	Ankrd16	Tns1	Lipc
		Hivep2	4933402J15Rik	4930474N05Rik	G630071F17Rik	Wdr11	Rhd
		Alkbh4	Klhl42	Fam174a	Dip2c	Dpf1	Acot10
		Dbpht2	Hs6st1	Tfec	Katnbl1	Nap1l2	Gdi2
		Spred2	Tmem2	Gm10637	Hif3a	AU015836	BC030870
		Ceacam9	Sil1	Ndrg1	Gm15713	Abcg1	Cntnap2
		St3gal3	Slc35d3	Mir8091	Wdsub1	Lpin2	9030404E10Rik
		Mon2	Atp5l	Cfap45	Elf1	2610008E11Rik	Uts2b
		Gm32200	4933406J10Rik	St6gal1	Zfp536	Elmo2	Nenf
		Rasgef1b	Snrpe	Dusp10	Abca6	Tmem14c	Mir5127
		Ss18	4930488B22Rik	Gm6607	Bcr	Pnoc	Fam49b
		Trp53i11	Cfap61	Gm5535	Zfp462	Olfr878	Meis1
		Furin	1700019G24Rik	Dad1	Rbm15b	Tmc5	Fgf12
		Map4k4	Nt5e	Nectin4	Mir7086	Saal1	Ctnna1
		Kcnd3	Pak4	Gm15706	Tcim	Foxs1	Map3k9
		Ttc39b	Emilin1	Vmn2r23	Gm1968	Dscam	Fer
		A930007A09Rik	Gm9530	Cdyl	Gm9047	Cd226	Usp6nl
		1700099I09Rik	Tnc	Plk2	Gm6578	4930488B22Rik	Fanca
		Platr4	Ube2u	Tmem158	Nod1	Mycl	Acadsb
		Tom1l1	Vav1	Smad2	Gm10532	Vdac3	Prex1
		Dgkz	Ccsap	Ncf1	Colec11	Dapk1	1700063O14Rik
		Lysmd2	Fstl5	Frmd4a	Magi1	Wac	Exoc6
		Gosr2	Dscam	1700028P15Rik	Gm8179	Gm38404	Alpl
		Cdc7	Sox4	Fam171a1	Igf1	BC107364	9530002B09Rik
		Tcf4	Spata13	Cxcr5	4921513I03Rik	Gm38413	Mapre3
		Nckap5l	Nckap1l	6430573F11Rik	Efnb2	Sall3	Uvrag
		Ptk7	Tubb6	Atoh8	Elavl4	Arhgap6	Jarid2
		Gm46545	2410004B18Rik	AI847159	Tgif1	Lrtm1	Ttc1
		Cox20	Cpeb2	Zfp541	Bptf	2010-03-01	Cep152
		Gm4872	2410131K14Rik	Wasf2	Fam76a	Tbc1d7	Wac
		Pcp4l1	4930522O17Rik	Gm17066	Kdr	Scml4	Gpc4
		Gm10556	Adamts3	Pabpc1	Wdr95	G530011O06Rik	Mob3a
		Ddc	Gcsh	Dusp10	Plekhg1	Dmrtb1	Arhgef10l
		C130026L21Rik	Rnd3	Scgb1a1	Rpl21	Mir3473f	Myadm
		Mbd5	Lyrm9	Tgfbr1	Arhgef5	4931440F15Rik	Eef2k
		Spns2	Plpp2	Dse	4930563F08Rik	Ppp2r5a	Timp2
		Lifr	4933406K04Rik	Chrna9	Luzp1	Tbl1x	Fam84b
		Zc3h12c	Gorab	Ptger2	Arhgef3	Wdtc1	Arhgap24
		Dhrs7	Sspn	Crhbp	Rps6ka1	Fbxo2	Ndufaf6
		Acaca	Fam53b	Cald1	Ttc30a2	Dmrta2	Sowahc
		Slc5a10	Iyd	Gjb5	Wnt9a	Aspm	Thpo
		Gm6313	Tbc1d22a	Plpp6	Tmem121	Stn1	Mybph
		Slc35f6	Xbp1	Hlx	Trim52	Mctp1	Nckap5l
		Maff	Tti1	1110002J07Rik	Ceacam19	Rock2	Gapvd1
		Hmgn2	Pim1	Ackr3	Efcab14	S1pr1	Nrxn1
		Mir7004	Foxp1	Vrk1	Esco1	Crtap	Gm13547
		Srgap1	Pik3r1	Lemd1	Fbxo36	Cd300a	Fam110c
		Anpep	Atf3	Pctp	T	Sh3kbp1	Tmcc3
		4931440F15Rik	Rere	Ppp1r3b	Slc9a8	Cpsf6	Sipa1l2
		Rap2a	Haao	2006-03-01	Ptprr	Gm13498	Gbx2
		Bmp7	Pcdh7	Abr	Zhx2	Anxa6	Chst15
		Stard13	4931406P16Rik	Gnmt	C430002N11Rik	Mir6366	3300005D01Rik
		Smox	4933431G14Rik	Panx1	Ccl1	Ccdc83	Gm36173
		Emcn	6030440G07Rik	Pmaip1	Galnt11	St5	Ftl1
		2510009E07Rik	Gm4832	Nr2f1	Adss	Klf12	Mir7038
		Anp32a	Traf6	Cbfa2t3	Xxylt1	Gm13205	Il20rb
		Zbtb34	Ctdsp2	Klf6	6430548M08Rik	Mir9-2	Amz1
		Mir5129	Fam161a	Atf3	Sdr42e1	Zdhhc17	Igfbp3
		E330017L17Rik	Fam71a	Akap7	Hmg20a	Gm6116	Racgap1
		Rnf216	Gm29811	Diras2	C1qtnf6	Cfdp1	Tesmin
		Ano1	4930500F04Rik	4930556J02Rik	Ppp1r3g	Pik3cb	Clic6
		Des	1190005I06Rik	Gsc	Pwp1	Tmem87b	Bnip3l
		Mir3965	1700063H04Rik	Dapp1	Hdgf	Herpud1	AI463170
		Pik3c2b	Rubcn	Tspan18	Vwa1	Btbd3	Wnt5a
		Gm38403	Fam133b	Ak2	Tram1	Dock8	Prss38
		Hesx1	Rab5a	Hacd4	C230035I16Rik	Sfmbt2	Zbbx
		Samhd1	Cdkl4	Ctbp2	Ino80	Cdc7	Osbp
		5730507C01Rik	Sec61b	4933432I03Rik	Thsd4	Sctr	4833415N18Rik
		F630040K05Rik	Ypel3	Chd7	Fam198b	Kctd9	Gm14486
		Gm19519	Opcml	Agtr2	Eif2ak1	Slco2a1	Dynlt3
		4933400F21Rik	Mmp12	Fggy	Atp6v0a4	Nkx6-1	Supt7l
		Gm6260	Zfp36l2	Fgf6	Il17rd	Pacs2	Serpinb9
		Lnpep	Gm10637	Gas7	Galnt15	Grin1os	Lnx1
		Cdyl2	Ppifos	Tbl1xr1	Plcl2	Efnb2	Ppm1l
		AU019990	Ptchd1	Smyd3	Comt	Nab1	Zfp521
		Egfr	Axdnd1	Chst2	Smtnl1	Ccdc88b	Noa1
		Etl4	Olfr325	H3f3a	Rgcc	Ptpn1	Fbxl22
		Mir582	Cd47	Snrk	Psd3	Utp23	1700112H15Rik
		Tead1	Gm34637	4930547E14Rik	Mir5101	Svil	Ppp2r2b
		Tcf7l2	Swap70	Tlr2	Vav3	1700019C18Rik	Vav1
		Camta2	1700066B19Rik	Hvcn1	Plcb4	Dtl	Gm5148
		Ddx10	Itpkb	Aqp12	Agtr1b	9030204H09Rik	Morn3
		Mir3473f	Ralgps1	Rreb1	Fam57b	Rpl32	Cacng3
		1700022E09Rik	Cltc	Gm32455	Trappc9	Adamts15	Ano1
		S1pr1	Zfp706	Gm13985	Zfp148	Htra1	Ankib1
		Ckmt1	Traf6	B430212C06Rik	Zmat3	Fgf10	Tbl1xr1
		Batf3	Pepd	Gnb1l	5430421F17Rik	Sugct	Ank2
		Mir128-2	Tmem88b	Moxd2	Stk40	Gstz1	Prss2
		Exoc4	Cpxm1	Ttc39b	Tmem216	Mef2a	Eps8
		Itm2c	Rpf2	Kcnk13	Vmn1r198	Rreb1	Mir694
		Cers6	Zbtb2	Gm30570	Gm21057	Asprv1	Gm5086
		Zfpm1	Lrp4	Cd44	Gipc2	Mir8104	Pde12
		4930512J16Rik	4930488B22Rik	Cdyl	Pde10a	Ttc34	Umad1
		Mrpl45	Exoc4	Susd3	Hmgb1-rs17	Bola3	Ccnl1
		Upb1	Gse1	Fam213b	Klhl5	Tmem168	Rps23
		Npc1	Lbr	Tank	Svil	Tnpo1	Kcnq5
		Kl	Dtx4	Umps	Rai14	Rplp1	Lpin1
		Phc2	Rdh13	Umps	Gfi1	Cwc27	Pax2
		Pxn	Slc38a4	Ikzf2	Rpp25	Zeb2	Vmn2r73
		Arhgef10l	Cd3d	Dysf	Alg9	Lgr6	4930589L23Rik
		4933406J10Rik	4930529K09Rik	Bag3	Arhgef7	Edn2	Rps6ka1
		Adgb	Rgn	9130227L01Rik	Tcf4	Gm31520	Zfp521
		Zfp706	Kcng3	Spink2	C1qtnf4	Gm8013	D6Ertd527e
		Pla2g4a	Zmiz1	Lamp5	Limk2	Agmat	Ctrl
		Ctsd	Gse1	Pde12	Aff3	Col5a1	Gpld1
		Ednrb	Adgrd1	D030025P21Rik	Rhbdd2	Nsd3	3110043O21Rik
		Tlr1	Akt1	5031439G07Rik	Ipo11	Slc41a2	Tsc22d3
		Dhrs4	Ints6l	Klf5	Ywhaq	Prok2	Uhrf1bp1
		Gm10791	1700028P15Rik	Slc4a3	Cers6	4933440J02Rik	Xpnpep1
		Kctd8	Kcnmb3	Zbtb18	Aip	Fbxo31	Bola3
		Dsc3	I0C0044D17Rik	4930554I06Rik	Gm4872	Wdfy1	Slc52a3
		Ddah1	Wsb1	Txndc2	Ptgis	1700123O12Rik	Arhgef6
		Pimreg	Adgrf5	Ccrl2	Ndst1	Enkur	Clasp2
		Sstr4	Fam114a2	AU022793	Rbm15	Slc6a6	Mir218-2
		Anpep	Chd7	Fth1	Arhgef7	Adra1d	Dnmt3a
		Tulp1	Gm20755	St6galnac5	2010106C02Rik	Rtl3	Zc3h12c
		Tm4sf19	Tcf7l2	Dnajc25	Plekhg5	Erbb4	Prss38
		Ly6i	Susd2	Mir7049	Srp19	Ctsb	Tmem220
		Atp5o	Rap2b	Slc44a1	D5Ertd579e	Crkl	Schip1
		Kcp	Zfp217	Zswim6	Hsd17b12	1700064M15Rik	Snx29
		4933411E08Rik	Spg11	Tnfaip3	Tmem120b	Tmem144	Gucy2d
		Mir6941	Atp2b1	Matn1	Hmgb1	Aff3	Gsdmd
		Usp12	Oxr1	Usp7	Ptprj	A330074K22Rik	Txlnb
		Tmbim4	Tfec	Crot	Nrbp2	Rnu7	Il2ra
		Rsbn1l	Rras2	Ubash3b	Nfia	Rbbp8	Cmtm4
		Emilin2	Rpa1	Schip1	Ptpn14	Gm5893	4930487H11Rik
		Gm29679	4930564D02Rik	Ptprc	Cyr61	Tex47	Hmgb1
		Dab2ip	Nr2f1	1700128A07Rik	Grid1	6030466F02Rik	Papd4
		Samm50	Dhrs7	Cd300a	1700055C04Rik	Galnt18	Rad54l2
		Zcchc4	Smyd3	Mbnl1	Zkscan2	Asb1	Arhgap15
		Rnf217	Chd9	Tmtc2	Rhbdd2	3200001D21Rik	Zbtb43
		Chsy1	Nipal2	Rybp	G6pc	Arhgap12	Cdh5
		Igf2bp1	1700063D05Rik	Pten	Vsx2	Pla2g10os	Gm8363
		Nsmaf	4930524C18Rik	Serp2	Scarb1	Gnb4	Mb
		Tbck	Pard6g	Itgb1	Gm13582	Elf2	Slc7a8
		Sema5a	Mir3470b	Hmgn2	Iqsec1	Gm6402	Agps
		Mir29b-1	Sema4b	Ptpn11	Ifngr1	Tbl1xr1	Terf1
		Parvb	Sema4b	Usp28	Cnksr3	Ralgapb	Tob1
		Cep41	Rpia	Armc9	Cdc7	4930447N08Rik	Fgfr1
		Tsc22d3	Slc38a7	Ppp1r1c	Slc6a6	Socs5	Dscam
		AW112010	Pard6g	Tnrc6a	AU040320	1700007L15Rik	Fem1a
		Tmem206	Eif4e3	Rgs3	Adcy6	Nckap5	Neurl1a
		5730507C01Rik	H2-Ea-ps	Tmem144	Nuak2	Nuak2	Apoa1
		Nsd3	3110002H16Rik	2900052L18Rik	Atg14	Mir5623	Nemp2
		AI847159	Foxk1	Gm10532	Snx29	Kcnj9	Epm2a
		Ccm2l	Sox17	Mylip	Krt13	4930431P22Rik	Fhl1
		2310069B03Rik	Cd59b	Rtn4	Ptpn13	Slc35e2	Mir3079
		Brwd1	Ggt5	4930441H08Rik	Mphosph9	Mvb12b	Heatr5a
		Col13a1	Mir568	Fth1	Coro6	Pax3	Dlg2
		Slc45a1	Cdyl	Irak4	Btn1a1	Tlr7	Sesn1
		Mir6395	D5Ertd615e	Card11	Ddit4	Itgb1bp1	Kcnq1
		Mir29b-1	Rgs5	Cdkn2aipnl	Arid5b	Arhgef10l	Meis1
		Agtrap	Adgre1	Ap3b1	Nefl	Pla2g4c	Edn1
		Olfr761	Amz1	Ptges	Gpbar1	Rptoros	Hspa9
		Krt8	Tamm41	Atp8b4	Anxa11	Sgcd	Rhobtb1
		Sgms1	Nhsl1	Vcan	Pllp	Psmb4	Pygo1
		Slc45a1	Kdr	D730003I15Rik	Wipf3	Ctgf	Abcc4
		Gm10451	Atxn1	Enpp3	Abhd16b	Lhx6	Tiam1
		Nova1	Xylt1	Khdc1b	5930430L01Rik	Cplx2	Pex26
		Aldh1b1	5430403N17Rik	9530026F06Rik	Ppp6c	Zmynd8	Mapkbp1
		Jmjd1c	Copg1	Dnah6	Hnrnpf	Commd9	Ipp
		Zfp493	Fgfr1	4930430J02Rik	Ppifos	Hspa13	Atp10b
		4930413E15Rik	Stk33	Lhfpl2	Kif3b	4930563F08Rik	Rps6ka5
		Ism1	Dcbld1	Lrrc20	Ipo11	Slc22a23	D1Ertd622e
		Ankrd17	Fos	Myo9b	Amz1	4921525O09Rik	Gnb5
		Piwil2	Dennd2a	Gm9949	Trim71	Rabgap1l	Grhpr
		Gm8883	Nr1i2	Lmod2	Swap70	4932435O22Rik	Dcbld2
		Pcmtd1	Atxn1	4930452B06Rik	Rybp	Wdhd1	2610024D14Rik
		Inpp5a	Stim1	Gm15706	Hhat	Fmnl3	Mir6363
		Odf1	Mup5	AB124611	P3h2	Tead1	Itpr2
		Cdh12	Zmynd8	Coro1c	Adam7	Slc6a18	Shoc2
		Mbd2	Zfp326	Bin3	Mir6921	Zfp521	Pygl
		5730507C01Rik	Sgsm3	Cmtm6	Fam213a	Golt1a	Lrrc4
		Tlr4	Klf7	4930583K01Rik	Znrf2	P2ry13	Id2
		Ubl3	Mmel1	Ralgps1	Bco1	Dapk2	Arhgef6
		Plcl1	Tob2	Hivep2	Abcb9	Fhdc1	Slc4a1
		Cd36	Pcf11	Mgll	Cul1	Eif1	Mir124-2hg
		Klhl3	Zeb2	Basp1	4631405J19Rik	4931440F15Rik	Manea
		Fignl2	Specc1	Tnfsf14	Kctd15	Mir218-2	Ceacam18
		BC051665	Wsb1	Atp1b3	Jak1	Ccdc91	Mir3066
		Lgals3	Nek7	4933412E24Rik	Fat1	Ppip5k2	Noxa1
		Aim2	Ankrd33	Reln	Adamtsl1	Thnsl2	B930025P03Rik
		Slc25a30	Cxcr4	Nfatc1	Gm35986	Fndc7	Eipr1
		Cdc42ep4	D730050B12Rik	Gins4	Hebp2	Taok3	Ttll12
		3300005D01Rik	Serpinb12	Hnrnpa3	Rb1cc1	Commd9	Grik4
		Pald1	5730435O14Rik	Ndst1	Tmem131	Rarb	Agfg1
		Snx29	Kctd10	Mir1963	1700123O12Rik	Wnt3	Itga9
		Gpr137b	Stag1	Smad3	Zfp706	9430078K24Rik	Calm5
		BC055324	Hdhd5	Cd3d	Alg2	Pik3r1	Ccnf
		Hrh2	Ssfa2	Gsap	Mpp7	H1fx	Vps13a
		Bcr	9330111N05Rik	Zfpm1	Snord14c	Mroh3	Cfap44
		Actn4	Helz	D330050G23Rik	Alg10b	St3gal6	Dsg1c
		Sel1l3	Nemp2	Aldh4a1	2310015A10Rik	C1ql1	Adcy2
		1700072O05Rik	4930506A18Rik	B230110C06Rik	Dkk3	Gm32200	Zfp952
		Adgrb2	Tecpr2	Tmem229b	Cflar	Slc24a3	Slc25a12
		Sgip1	Mir8104	BC039771	Zfp217	Col5a1	Ppp2r5e
		Eif4g3	Fras1	Gm5893	Slx4ip	Rabep2	Ctss
		1700072O05Rik	Akap13	Clec9a	Gm10857	Hunk	Atxn7l1
		4930554I06Rik	Lctl	Zfp800	Sgsm3	Rsph1	Vrk2
		Pip5k1b	Serpina3n	Map3k8	Selenok-ps1	Nebl	Flnb
		Sox5os3	Fgd2	Zmiz1	Rbm20	Sorbs1	Olig2
		Rasgef1b	Ptprj	4921509O07Rik	Fasl	Prmt9	Slc10a5
		Actl7b	Gm34184	Cd86	Hpcal1	Mir1901	Ccdc33
		1700016G22Rik	Efnb1	Eya1	Rps5	Pik3cb	Abca4
		Anpep	Urml	Gm17767	C030007H22Rik	Peg13	Lrrd1
		Cetn4	A530050N04Rik	Plet1	Mad1l1	Hfm1	Snord104
		Samd9l	Rab11a	Agbl1	Slc5a3	Mir3620	Ankrd33b
		Alg2	Fat1	Mindy3	Lnx1	Prr5	1700006H21Rik
		Mtmr10	Actr3	Car10	Psph	Mbnl1	Gna14
		Mrps18a	Chn2	Slc23a2	Klhl35	Phxr4	Ccr5
		Sirpa	Arhgap24	Antxr2	6330415G19Rik	Atp2b1	Lrrc1
		Ap4e1	Abl2	Pgpep1l	Saal1	D030018L15Rik	Dnah10
		Insr	Lpgat1	2210414B05Rik	Trpm1	1700019C18Rik	Pptc7
		Gm29679	Gm29684	Bhlhe41	Map1b	Patz1	Prss55
		Irf3	Adamtsl4	Gm12530	Srgap1	Mir744	Gm10653
		Snord83b	Atp2b1	4930524O05Rik	Atad2b	Rybp	Gcnt1
		Eya1	Slc12a8	Ntm	Dnm2	Fsbp	Ino80c
		Atxn7l1	Zfp644	Zfp658	Cpa2	Rmdn2	BC039966
		5530400C23Rik	Ly6f	Exoc7	Camk1d	Skap2	A330048O09Rik
		Myh9	Fhad1os1	4930552P12Rik	Zfp608	Moxd1	Chac2
		Drg2	Lag3	Gpr82	Mir8095	Slc39a14	Commd3
		Zfp945	Vwf	Gm13546	Zhx2	Banp	Slc36a3
		5031425E22Rik	Mknk1	Steap4	Ncoa3	Mir488	Zdhhc25
		Gsdme	Il1f10	Gldc	Lamc2	AA414768	Tmprss12
		Crlf2	Plau	Gm39773	Tanc1	Bcas3os1	Gm17746
		Ptprr	Trp53inp2	Lyst	Fgf18	Lrfn2	1700025G04Rik
		Dnajc18	1700028M03Rik	Rfx3	Sun1	S1pr3	Hmox1
		Ank2	Runx3	4930533N22Rik	Fam25c	Ppp4r1l-ps	Rasa2
		Parp2	1810010D01Rik	Gmds	Srpk2	1700003L19Rik	Mpp5
		Runx1	Gucy1b2	Sgk1	Mtmr11	Wincr1	Hipk4
		Cpeb2	Pik3c2b	Zfp750	Alyref2	H2afz	Gm4278
		Alppl2	Eva1a	Cx3cr1	Tbcc	Shd	Nctc1
		Ncs1	Diaph3	Slc25a13	Ptgis	Cntrl	Pon2
		Ccnd1	Ube2h	Sorbs1	Mir6995	Zfpm1	Nod1
		2610301B20Rik	Akap6	Fam3c	Dapk1	Tmem178	Clybl
		Ube2e3	Ifna15	Ctnnbip1	Avp	P2ry2	Ankrd13d
		4933411E08Rik	Gse1	Itpr1	Abca17	Traf3	Vopp1
		Mblac1	Baz2b	Gsap	1110059E24Rik	Flt1	B2m
		Fgf13	F13a1	Abca6	Gm10941	Extl3	Mir3475
		Lrguk	Uvrag	Gm19557	Dock9	Coro1c	1700030F18Rik
		Arid5b	4930479D17Rik	Ldoc1	Gm19557	Ugt2a3	Acvr1b
		4933405E24Rik	Gm33677	Hps1	Lrpprc	Pitx2	Lncenc1
		Galnt15	Eid3	Vav2	Npl	Tfap4	Scap
		Trps1	Fer	Cuedc1	Atp5h	Stc2	Abcd3
		Enpp3	Col26a1	Zc3h12c	Arhgap8	Prtg	Wnt3a
		Tex26	Otud1	Cdyl	Smyd3	Il15	Eif2s3x
		Mir5623	Akr1e1	Ncf2	Fosb	Phldb2	Nrn1
		Rasgef1b	D830031N03Rik	Hnf4aos	Hsd11b2	Ube2d1	Ccdc88b
		Mog	4933401H06Rik	Wfdc1	Usp48	Bmpr2	Creg2
		Cldn9	Wnt11	Flnb	Dact2	Cyp11a1	Oacyl
		Uchl4	Lrig2	Emilin2	Tmem168	Cd28	Ccdc71l
		Habp2	Il1rl1	Spred1	Prss48	9430018G01Rik	Cdc14a
		Ldha	Ndel1	Gm38404	Nr2f1	Scarna17	Fabp1
		1700116B05Rik	Gsg1	1700003L19Rik	Ptch2	Mir6897	Gmpr
		Trib1	Pcnx	Cd300a	Lrfn1	Mir1958	Sftpd
		Ghrl	4930528G23Rik	Mrps23	Notch4	Larp1b	Nemp2
		Nxt1	Nanog	Vgll4	Fam105a	1700108F19Rik	Gm29679
		Olfr311	Ell2	Mir6367	Pias4	Magi2	Slamf9
		Ano6	4930447F24Rik	Gse1	Gm9805	Cttn	Dysf
		Nubpl	1700017J07Rik	Ppp1r1c	Psg-ps1	Gm35584	Klf10
		Klhl35	Tmem144	Arl11	Lce1d	Ikzf2	Prss48
		Csnk1e	Ssh1	Sla	4930441H08Rik	Nudt4	Minos1
		Stox2	Stau2	Mical3	Arsj	Bambi	Oxsm
		Piezo1	Gm29811	Mid1ip1	Cubn	Gm6402	Lrguk
		Fmo9	Hivep3	Nrgn	Mir5114	Gm13985	Ssfa2
		Meis1	9430078K24Rik	Rab8a	1810063I02Rik	Fnip2	Rab33b
		Tenm3	Med13l	Acsf3	Vav2	Stap1	Mgrn1
		Spns2	Klf6	Slitrk1	Zeb1	Chn2	Eya2
		Ptch1	Vcl	Ttc39b	Fam205a3	Vmn1r198	Atp1a1
		Neurog2	Akap13	6330407A03Rik	Frmd4b	Ldlrad4	Eda2r
		BC039771	Prtg	Pitpna	C130060C02Rik	Pts	Abca6
		Otos	Ncoa2	Furin	Gm6936	Rnf17	Mir1945
		Smyd2	Zc3h12c	Cplx2	Mapk13	A330032B11Rik	Lelp1
		Ptgs1	Btbd9	Ift81	Rmdn2	Gm17634	Klf17
		Alppl2	Gm15350	Btg3	Gipc2	Mat2b	Ppp1cc
		Rfx4	Xylt1	P2rx4	Vav3	Tmem229a	Il5
		Baiap2l2	Tmem108	Fbxl18	Fam129b	Tshz3	Mir6926
		Mir6897	Mgea5	2010111I01Rik	Gm31641	Mesp1	Pogk
		Smyd4	Tmem211	Specc1	Cdk17	Camk1d	Mir7080
		Slc16a11	Mir3099	Cdc42ep4	Crlf2	Gm10421	Agpat3
		Samd4	Gm21859	Pofut2	Tuft1	Gm20758	Gtdc1
		Adcy9	Cd59a	Pla1a	Mrpl35	Dnmt3a	Gpr12
		Anxa11	Ptpn14	Tnfrsf17	Tbce	Bcor	Dph6
		Prdm2	Nr4a1	Dapp1	Ccdc28a	Ptgs1	Lrpap1
		4930552P12Rik	Cdkl4	Mob2	Kdelr2	Alk	Asph
		Atp6v1g3	Nmt1	Ltv1	Capn9	A630001O12Rik	Casd1
		Hmga2	Col5a1	Hhat	Bach1	Tpm1	Rcor1
		Hmgn2	Pxn	Chd7	Ndel1	Capn2	Entpd7
		2900052L18Rik	Il1b	Dip2c	Tet2	Sgo2b	Dr1
		Tcf21	Syde2	Gm6093	Mccc2	Iars	2610027K06Rik
		Ipo11	Mir721	Cd300lb	Irf8	Zfpm1	Ptpa
		Gm10636	Nucb2	Ctsb	Ccdc8	Siglec15	Tlr3
		Selenof	Mir5130	Il12a	Tbx3os2	Tmcc3	Tmtc2
		Ccr7	Wincr1	Hif1a	3110002H16Rik	Slc4a3	Lpp
		Htr1a	Tec	Lncenc1	Zfpm2	Nav2	Plcl2
		Lyzl1	H2afy	Pla1a	Ube2i	Stmn1-rs1	Mir6989
		Mdga1	Ptpn12	Mir205	Mmp2	Grhl2	Ccnd3
		Gpr161	4933440J02Rik	Ggnbp1	5430434I15Rik	Tox3	Gm6260
		Hmga2-ps1	B3gnt2	Galnt6	C77080	6820408C15Rik	Slamf1
		4930503B20Rik	Gm20125	1700017L05Rik	Itprip	Plcb2	Col2a1
		Ncf2	Diaph1	Opa3	Cplx2	Sstr4	Pmp22
		Mrps18a	Olfr763	Nsmaf	Irf2bpl	Erc2
		Pbx1	Il13	Irf2	Cldn5	E2f1
		1700096J18Rik	Rgs6	Slc45a1	Map4k3	Sik1
		Pwwp2b	Mycn	Mir6348	Gm20755	Oaf
		Lnpep	Fgfr1	Abr	Far2	Papss1
		Mir7056	4930554I06Rik	9130015L21Rik	Pdlim1	Rtf2
		Mir1901	Pde10a	9130019P16Rik	Armc12	2610008E11Rik
		Cartpt	Atp8a1	Fam71a	Khdrbs3	Mettl22
		Ankrd35	Mcl1	Bcor	Mad1l1	Tpra1
		Sptlc3	Rmdn2	Bcor	Sp3	Myom1
		Cdk19	Lrrc4	Tpbg	Lman2l	Clec4e
		Slc28a1	Sowahb	Abcg2	Slc19a3	Mir6336
		Tulp4	1700003L19Rik	Dnajb8	Zfp819	Zc3hav1
		Ermard	R3hdm2	Prkab1	Ext2	Elmo1
		Trim30b	Lpp	Aspg	Arid1b	Gm14005
		Coro1c	Arntl2	Mir6367	Cacybp	Fbxw7
		Ccdc177	Lcp1	Gsdme	Ice1	Cntrl
		Gclc	Dnajc5b	Hcfc2	Slc16a1	Opcml
		Agtpbp1	Myo5c	Olfr525	2010106C02Rik	Angptl7
		Fbxw7	St3gal6	Npy	Tcstv3	Snord85
		Rbm38	Myo6	Creb5	Fam207a	Ssc5d
		Fam207a	Dnah5	Plpp1	Armt1	Tktl2
		Chst1	Rbbp8	Abhd15	Unc45b	E130119H09Rik
		Lrrc6	Tmem230	2010111I01Rik	Barhl2	Tmem120b
		Foxo1	Sox4	Gm13293	Pdp2	Slc7a8
		Slc7a8	Rbx1	Pla2g7	Gypc	Car6
		Mir6368	4933406C10Rik	Bcor	Hs1bp3	Ddah1
		Gm9159	Erg	Wsb2	Akap2	Wnt11
		Igfbp3	E230016M11Rik	Mycn	Cd47	Cuedc1
		Clec16a	Pag1	Wfdc16	Prrt4	Os9
		Nod2	Ccdc146	Mfap5	Fxyd3	Ptprs
		1810013A23Rik	Arl6ip5	Cd300a	Sox17	Gm10532
		Gdi2	Mettl22	Gpr65	Lsm5	Megf10
		Wdr26	Gm19689	Fhod3	Mpp7	Rassf10
		Lhx9	Prkar2b	Lmo7	Snora3	Schip1
		Trpc3	4933411E08Rik	Hps1	D17Wsu92e	Dscr3
		Ctnna1	Gm5475	Rptor	Nop53	4930474N05Rik
		Cobll1	Mical2	Rassf8	Gdf9	Shroom4
		Cebpe	Tenm3	Gng12	Sox7	Uts2
		Cd300lf	Neil2	Atp1b3	Ttc7	Ralgps1
		A930002C04Rik	Fabp7	Mir8106	Gm17359	Nck1
		Klf5	Spata6	Cdc20	Gm10532	Gm5547
		Traf5	Lama3	Iqgap3	Mir378b	Gm5129
		Olfr726	E130006D01Rik	Aatk	Tspan18	Mir1892
		5730507C01Rik	Map3k9	Smad3	Gpr107	Rabl6
		Itgb3	Raly	Tmem154	Tbc1d14	Gm13985
		B930025P03Rik	Rarb	Ppp1r15b	Lzts1	Mtss1
		Poc1b	1700084F23Rik	Pts	Treh	Tmem116
		Lrrn2	Mir7j	Slc15a4	Vps54	Rab17
		Selenof	Phtf2	Rbm19	C030018K13Rik	4930469K13Rik
		2010010A06Rik	Pi4kb	Haao	H6pd	Rbpj
		Dnajc1	Mctp1	Diaph1	Kremen1	Fam19a3
		Mid2	Gm13112	Zfp385b	Ctla4	Gm32141
		Arhgap24	E230029C05Rik	Pxn	Phactr4	Eif4g3
		E130008D07Rik	Nln	Glrx	Gm13283	Rfx8
		Rab18		Pten	Slc4a5	Plcb4
		Jun		Klf6	Rspo2	Smarcc1
		Pelo		Chn2	Pdha2	Dkk2
		2310015A10Rik		A630001O12Rik	6430573F11Rik	B230303A05Rik
		Cux1		Col18a1	Slc6a6	Hephl1
		Mlec		Gsap	Pldi	Efnb1
		Rita1		H2al1n	Agtpbp1	Dse
		Mir7223		Man1a	Nap1l2	Gm10556
		Gm17455		Lrrfip1	Esco1	Calml3
		Fam83c		Med11	Dsc3	Gng10
		Rcan3		Kcnip4	Gm13872	Hprt
		Evl		Pelo	Zfp385b	4930455G09Rik
		Lrcol1		Lrfn5	Mir6383	Fdft1
		Gjd4		Mir7k	Ykt6	Sgk1
		Tmem51		1700018B08Rik	Nup160	Creb5
		Mir7038		Mamdc2	Kcnk7	Lyrm9
		Plxna4os1		Chd3	Sowahb	Sh3glb1
		Mgst2		Ptgs1	Msmp	Tecpr2
		Msx3		Irak3	4930578G10Rik	Shisa9
		Mrvi1		Rgs2	Abcc3	Map3k9
		Fyb		Stmnd1	Rnf114	Crhr1
		Coa7		Dnase1l3	Tbx19	Dupd1
		Smndc1		Dolpp1	Rnd2	4930517M08Rik
		Gse1		Fam240b	Lingo1	Calm2
		Skap2		Slc52a3	Runx1t1	Hoxb3os
		Egfem1		Pde4dip	Gm12159	B3galnt1
		Ier2		Dyrk1a	Foxo6	Pex2
		Sel1l3		Ints7	Mcts2	Acod1
		Cdx4		St6galnac5	Nrip1	Tbx2
		Crygn		2004-03-01	Hipk2	Mecom
		Gramd4		A130077B15Rik	Ttc27	Pard3
		Rpap3		Hhipl1	Dyrk1a	Tnrc6b
		Mir5129		Ppp6r1	Sowahb	Mansc1
		Rnf19a		Sertad2	Jade2	A2m
		Ncor2		Asb2	Ube4bos3	Ints6l
		Mtnr1b		Pnmal1	Dnmt3a	Il10ra
		Myo9b		Erg	Stam2	Atg16l1
		4930522O17Rik		Met	Psme4	Map3k20
		Nid2		Lyzl1	Ccnl1	Ears2
		Cpxcr1		Bcas2	Zbtb38	Mir6354
		Mir3472		Zeb2	Mettl7a3	Sgcd
		Ipcef1		Pag1	Pla2g4d	Shc3
		Trim27		Itsn1	Mir7021	Csrp1
		Gm10640		Slc25a33	Pcmtd1	Mtag2
		Lrba		Car8	Tlr13	Zfp521
		Nlrc4		Musk	Usp6nl	Mapkapk3
		Pde4b		Hspb8	Eif2s3x	Btbd3
		Spock2		Vmn2r60	Lrrn3	Dlx3
		Mrnip		Cotl1	Gucy2g	Tyrp1
		Tmcc3		Hs6st1	Col4a2	Slc22a16
		Meox1		Ptpre	Zfp503	Jdp2
		Acsl3		Plp2	Bcas1os2	Akap13
		Wdr76		Plxna1	Rapgef2	Nup93
		Papola		Mto1	4933407K13Rik	C5ar1
		Myo10		Rab38	Dab2ip	Tmem51
		Gm8179		Fam83d	Nhsl1	Gm5468
		Pip4k2a		Zc3h12a	A830052D11Rik	Magi1
		Pwwp2b		Hs6st1	Dock8	Capn7
		Arhgap27		Eyelinc18	Tbxa2r	Efl1
		Nfib		Slc22a16	Mir181c	Hsd3b1
		Cxcl1		Sash1	Tmem260	Gm8179
		Hspa12a		Gm15880	Csrnp1	Kcng2
		Gm8817		Catsperg1	4930522O17Rik	4930543E12Rik
		Ston2		Tmem87b	Lingo1	AI463170
		Tmem38b		Esm1	4921509O07Rik	Noct
		Gm30173		Acap2	Nrip1	Max
		Nhlrc2		Lama3	Hmgcs2	Sox6
		Ube2f		Dcbld1	Rnf220	C330018D20Rik
		Tiam1		Ifne	Phtf2	Med13l
		Sbno2		0610037L13Rik	Grid1	Polr3a
		Miga1		Fsbp	Tnks1bp1	Cgnl1
		Atp10a		Xylt1	Smad6	Lrba
		Cttnbp2nl		Spry4	Map2k6	Rbm24
		Zfp608		Ybey	Rybp	Zbtb8b
		Cmip		Emp1	Gnl3l	Grm8
		Gm16364		Osgin2	C2cd5	Manba
		Mir103-2		Lmo2		Nav1
		Stpg4		Tox2		Baiap2l2
		Arhgap39		Mgst2		Hunk
		2007-03-01		Atp1b3		Tmcc3
		Hey1		Opn1mw		Pdk1
		Enpp2		A330074K22Rik		Tle4
		Mnt		Zmat5		Stab2
		Man2a1		Pag1		Ccdc34
		Mir7008		Iqgap1		Gm1653
		Dph6		Gnrh1		Prss48
		4933432G23Rik		Lyrm1		Chn1os3
		Dao		Olfr750		Perp
		Mthfs		Tns3		Cxcr4
		Smim15		Arel1		Cdk13
		Caap1		Rpia		Cobll1
		Pecam1		Vgll4		Gm14005
		Tbc1d22a		Opn4		St6galnac3
		Nek6		Rab44		Snd1
		4930404H11Rik		Mob3a		Fbxw7
		Scarf2		1700027H10Rik		Thbs4
		4933402J15Rik		Nenf		Eyelinc18
		Gas7		Mir684-1		1700063O14Rik
		Pitpnb		Rasgef1b		Pnmal1
		Lrmp		Mir7661		Emp1
		Cfap61		4930564D02Rik		Gal3st2b
		Kcnj16		Ints10		Glis2
		Hopx		Nxt1		Cald1
		Amot		Tarbp1		Oacyl
		A530013C23Rik		Lama1		A930011G23Rik
		Mir3089		Gpat3		1700096P03Rik
		Prr5l		Utp23		Ncoa3
		Fbxl22		Mir694		Ext1
		T		Borcs5		Cep95
		Pdgfc		Elovl2		C1qtnf7
		2010010A06Rik		Gpr21		Tm2d1
		Pou3f1		Lrrc32		Atp5j
		Khdrbs3		Rspo3		Gm6260
		Rbms1		Rbms1		1700030F04Rik
		Atg4a		Dse		Daglb
		Cox4i1		Itln1		Lyrm4
		Sertad2		Elmo1		Ttc8
		Ank		A530016L24Rik		Cln8
		Rbl2		Lpin2		Csmd3
		4933431G14Rik		Car12		A530021J07Rik
		Chn2		Mir3473c		Evi5
		Slc6a20a		Ralgps2		Carmil1
		Maml3		Insig1		Gpr21
		Fam35a		Slco3a1		Ap3s2
		A930005H10Rik		Slc4a7		Tmem163
		Dhx58		Kif13b		Zfp692
		Ncf2		Gfra2		Agtr1b
		BC005537		4921511I17Rik		Umps
		Medag		Plgrkt		Ninj2
		Tnrc6a		Cry2		Acot11
		Sh3bp4		Sgms1		Timp3
		Basp1		Gm805		Gm29679
		P2ry2		Anpep		Pim1
		Nfatc2		Pcsk9		Slc7a11
		Fam124a		Kctd10		Uox
		Map3k20		Fads3		Mir669h
		Prss8		Serpinb6b		Ddx19a
		Mmp27		Tbc1d23		Bcl9
		Cfap126		Cldn12		Gpr21
		Hs1bp3		Arhgap24		Itpkb
		Lilrb4a		Phxr4		4930564D02Rik
		Gm17746		Stk17b		Reln
		Helz		Prrc1		Socs1
		Prl2c5		Siglecf		Ptbp2
		Dscr3		E2f1		Drc7
		Obox2		Ccnl1		Sdr42e1
		Sema3b		Rab21		Mir152
		Slc37a1		Sub1		Sparc
		Axl		Ptges		Map7
		Epn2		Il15		Gm10532
		R3hcc1l		Rbms1		Pspn
		Mir6407		Sgms1		Stxbp5
		Mlycd		Tspan9		H2-Eb2
		Zcchc10		Usp12		Lhx8
		Ldlrad4		Slc7a11		Map2k5
		Ambp		Zc3h12a		Tspan9
		Zc2hc1c		Olfr1372-ps1		Platr5
		Tpcn2		Zfp438		Flt1
		Tmcc3		Dot1l		Rtf1
		Spty2d1		Plcl2		E030013I19Rik
		Mir155hg		Gm5885		Tyro3
		Emg1		Nod2		Fanca
		S100z		Olfr552		Gorasp2
		4732471J01Rik		Btd		Dpp4
		1700110C19Rik		Dgkh		Mir6353
		4930556M19Rik		Ice1		A730006G06Rik
		Il10ra		Fgd4		Synj2
		Pon1		Fbxo48		Prl2c1
		Hoxc8		Tnip3		Gnaz
		Smug1		4921525O09Rik		Cpeb3
		Vav2		Mir7031		Klf6
		St14		Lrrc1		Ly86
		Plcl2		S1pr3		Tbl1xr1
		Dennd2a		Srpk2		Mlycd
		Zdbf2		Creb3l1		Prf1
		2310043M15Rik		Plekhm1		Tmem211
		Hic1		Pcnx		Klhl33
		Slc9a3r1		Hivep2		St6galnac3
		Crb2		Ccng2		Tm9sf3
		Sucla2		Tiam1		Gm1653
		Mir491		Ntpcr		Gm31520
		Pbx1		Mir29b-1		Tacc1
		Ttc30a1		Tmem135		1700017G19Rik
		Malat1		Nfatc1		Emp1
		Lgals7		4930431P22Rik		Gstm3
		2004-03-01		Slc39a11		Nsun6
		Tmem144		Ly6e		Lrtm1
		Cotl1		Gm19589		Mtss1l
		Tyk2		Abca1		Gm19299
		Macc1		Ccdc146		Spink4
		Pim3		Alcam		Gm6642
		Myzap		Rgs3		Plk2
		Ltbp1		Atp10a		Haus2
		Parp16		Rarb		Dync1li1
		Gm19510		Rpl31		Klhl8
		AY702102		Habp2		Hmg20a
		Mir6417		Flt1		A330102I10Rik
		Grn		Cxcl2		Cfap20
		Nedd4l		P2ry2		Pcgf5
		Zfp438		Sipa1l3		Vstm2l
		Mir1190		Nudt4		Stau1
		Zc3h12c		Srsf6		Hbp1
		Oasl2		Sfswap		1700026D11Rik
		5730435O14Rik		F5		Pde4b
		Appl2		Slc24a3		Rsph14
		Ldlrad4		Pdk4		Cnot6l
		Gm7457		Egr3		Stk38l
		Esr2		Slc39a13		Adgra3
		Plbd1		Cldn5		Spry4
		Gas2l3		Slc45a3		Katnbl1
		Man1c1		2310043M15Rik		Ywhaz
		P3h2		Atp6v1b2		Gmfb
		Rgcc		Zc3h13		Fads1
		Mir6539		Malrd1		Lhx8
		Eps8l3		Gm15880		Sash3
		Wdr27		Wdfy3		Spock2
		Mmp20		Kcnq1		Adgrl4
		Adrb3		Pfpl		Stard4
		Mcu		Snx24		Gm10390
		Prss48		Gypa		Dlg1
		C030013C21Rik		Wfikkn2		Tbc1d8b
		Ago2		Cd244		Slc25a33
		Asap1		Arap1		Dnajb12
		Pim1		Igsf5		Irs2
		Rasgef1b		Tex50		Tes
		Mrps31		Uaca		Oat
		Spaca1		Gmpr		Bahd1
		Sh3bp4		Dnmbp		Sptbn2
		Tmem144		Susd3		Vps33b
		0610005C13Rik		Extl3		Elf1
		Chst14		Chl1		Scoc
		Gpd1l		Itgav		Cpeb2
		2010308F09Rik		Cald1		Galk2
		Nobox		Anks1		Alox5
		Mir702		Gadd45g		BC039771
		Tmprss12		Sema4b		Mir1983
		Pctp		C030007H22Rik		Etl4
		Gmpr		Gm4850		Mvb12b
		Abca14		Htra3		Vav3
		1700042G07Rik		Afap1l1		Kpna2
		Hps3		Tns1		Scgn
		Srp9		Dchs1		Medag
		Dppa4		Calm2		Tfpi
		Gpam		Sspn		Klf13
		Mettl6		Gm10556		Wdr6
		Gm12915		Ddx19a		Clptm1
		Gpam		Gnat3		Capn7
		Optc		Gm5334		Srgap2
		Prss23		Jazf1		Ly6e
		E2f2		Rnf216		Zmym1
		Iqsec1		4933432K03Rik		4930412C18Rik
		Csrnp1		Lrrc32		Lrrn2
		Sema3g		Ttc7		Lhx8
		1700092C02Rik		Gm7457		D430036J16Rik
		Hs1bp3		Pou4f1		Alppl2
		Alkbh3		Extl3		Fbxl17
		Sox13		Ttyh3		Ccr1
		Rcsd1		Gm20337		Herc1
		Gm15326		Slc7a5		Fez2
		2700070H01Rik		Slc18a2		Ppp1r12a
		Zcchc14		Sh3bp4		A530021J07Rik
		Gprc5c		Fam20c		Sgsm3
		Gm9159		Dok2		Gin1
		Nefm		Mir7017		Hapln1
		Hspa13		En1		Rasa1
		Nceh1		Vgll4		Fer
		Plekhf1		Tgm4		Dnah6
		Cd69		Gtf2a1		Gmpr
		B4galt5		Nudcd3		Vcpkmt
		Kl		Mir6395		Pacs2
		Prr5		Synj1		Glipr2
		Epas1		Nrsn2		Nab1
		Scaf8		E030018B13Rik		Phactr4
		Fam192a		Cdh26		LOC102634389
		Rtl5		Setbp1		Ell2
		Wdpcp		Zzz3		Galk2
				Calml3		Antxr1
				Vmn2r17		Itsn1
				Mut		Grxcr1
				Mir5130		Rab11a
				Dazl		Cnbp
				Igf1		Parp2
				Gm13985		1700056E22Rik
				E230029C05Rik		Pkd1l2
				Skor1		Ube2u
				Btnl4		Myo10
				Gm13546		F930015N05Rik
				Cylc1		6430553K19Rik
				Cd101		Cep120
				Sox5os3		Trim27
				Stx7		4933425B07Rik
				Dupd1		A930003A15Rik
				Gm1587		Hsd3b6
				Malat1		1700012A03Rik
				D6Ertd527e		Ano4
				Pak1		Mir6979
				Mir6352		Igsf5
				Foxo3		Tex2
				1700029H14Rik		Gm6083
				Gm29811		Ripor2
				Cers4		Angpt1
				Akap13		4933431G14Rik
				Rab11a		Sdcbp
				Chpt1		Gucy1a1
				Gse1		Bmp3
				4930563F08Rik		Lef1
				Pabpc2		Slc41a2
				Rprd1b		Gna14
				Alpk2		Fcho2
				Mir5130		Wnt2
				Gm2516		Ppp2r3a
				Morn1		Dirc2
				Mamdc2		Mep1b
				Trmo		Thrap3
				Ehd4		Galnt18
				Mir6367		Ifitm10
				Tead1		Amotl1
				Dennd2a		Auts2
				Gse1		1700108F19Rik
				Pdgfa		Gm5129
				Mgat5		Snrpe
				Diaph3		C2cd5
				Sgcd		Mir6397
				Gdpd4		Fgf6
				Pdlim1		Gm36536
				Cdk18		A830052D11Rik
				Esm1		Rassf8
				Hlx		Mcur1
				Izumo1r		0610038B21Rik
				Cd44		Nrip3
				Myh9		Slc22a22
				Macf1		Alk
				Ryr2		Hsd3b5
				Rab11fip4os2		Zbtb46
				Isx		Abca4
				Ncf1		Prox1
				Inf2		Rita1
				Mir6388		Nefl
				Fmo9		Ccl6
				Fars2		Olfr111
				Pim1		Sppl2c
				Cd69		Sumf1
				Mir181b-1		Mir499
				Myo18a		Fbxw7
				6430573F11Rik		Gm32461
				Fam161a		Mir344b
				Tspyl2		Chn1
				Tmed10		Lactbl1
				Mir6983		Daglb
				Uaca		Mthfd2l
				Ptpre		Rprl2
				Nfib		Ssh2
				Fut8		Ralgps2
				Itpkb		Tmem174
				Marco		Meis1
				9030204H09Rik		Zcchc14
				Trib1		Mex3b
				Gm16336		Chd6
				Scaf11		Snord85
				Nrp2		Gm32200
				Mir6950		Arhgap32
				Glipr1		D3Ertd751e
				Pik3cb		2810474O19Rik
				Krtap5-4		Cacnb4
				Igfbp5		Dbx1
				Tnks		Cggbp1
				Maml3		Zfp457
				Mex3c		Map3k20
				Esm1		Ssr1
				Shb		Zdhhc21
				Btrc		Pgm5
				Kif26b		Myo10
				Dusp1		Egln3
				Cx3cl1		Nhsl2
				Ttc30a1		4931440F15Rik
				Dnajc3		Cpb1
						Efnb2
						Chmp2b
						Lix1
						A730098A19Rik
						Mogat1
						1700034J05Rik
						Zranb3
						Opcml
						Rbfox2
						Pnpla1
						Tiam2
						Dusp10
						Krr1
						Dscr3
						Afap1
						Tsc22d2
						Rmdn2
						Vmn1r198
						Gm5083
						Mctp1
						Gm14015
						Zfp414
						5430421F17Rik
						Haspin
						Creb3l2
						1700003L19Rik
						Apbb2
						Pde5a
						Zbp1
						Slf2
						Agfg1
						2410021H03Rik
						Mir5618
						Cdkal1
						Txndc5
						Rps27rt
						Gng2
						Chst11
						Lyplal1
						Ranbp9
						Cdc42ep1
						Mavs
						F830208F22Rik
						Fam83g
						Ppp1r3b
						6430573F11Rik
						1810010D01Rik
						Tango6
						Prr30
						Tpgs2
						Lrrtm1
						Rbm46
						Klf4
						Ppm1b
						Mtss1
						Fli1
						5930430L01Rik
						1700120E14Rik
						Itpr1
						Mir664
						Ablim1
						Prkar2b
						Zdhhc18
						Dnajc5b
						4932435O22Rik
						1190028D05Rik
						Tmem55a
						BC017158
						1700123L14Rik
						Lrp5
						Gm10248
						Mcoln3
						Usp24
						Gm27162
						A730082K24Rik
						Gsap
						Pfkm
						Efnb1
						Zc3h3
						Gm19689
						Cry2
						Ica1
						4933401H06Rik
						Rab17
						Ndufb4
						Luzp1
						Spred2
						Ssu2
						Kcnip2
						Ush2a
						4933425L06Rik
						Mirlet7i
						Wdr76
						4933412E24Rik
						Spry1
						Srsf9
						Kcnj16
						Snx11
						Pradc1
						Ccdc167
						Ulk4
						A330074K22Rik
						Fam163a
						Nup35
						Oit3
						Prg2
						Agpat5
						Tpra1
						1700024I08Rik
						LOC215458
						Ssr3
						Ncor2
						Gclc
						Cast
						Aff3
						Adam6a
						Ankrd46
						Adam6a
						Arhgap24
						Dnajc9
						Insm2
						Tmtc2
						1110004F10Rik
						Mir7237
						Clasp2
						Mir1904
						Mindy3
						4930478L05Rik
						Spag9
						Gm29811
						Mrpl57
						Gm20750
						Cux1
						Trp53i13
						4930483O08Rik
						Crb2
						Sgcd
						Camkmt
						Hnrnpk
						4930434J06Rik
						Ankra2
						Mir7008
						Cd7
						Sox17
						Atp8b5
						Trim56
						Cmas
						Mc3r
						Pik3cd
						Hipk2
						4933429O19Rik
						Wfdc11
						Hoxb1
						Elmo1
						1700099I09Rik
						Mb
						Paqr9
						Scgb1a1
						Map4k1
						Rsph1
						Pla2g16
						A730013G03Rik
						Lrrc8d
						Rab11fip3
						Meox1
						Adgre1
						Cmah
						Dip2b
						Pitpnb
						Scd3
						Smyd3
						Fam53b
