# Supplementary material for: Different mutant RUNX1 oncoproteins program alternate haematopoietic differentiation trajectories
Source: Life Sci Alliance. 2021 Jan 4;4(2):e202000864. doi: 10.26508/lsa.202000864 (PMC7812315; doi:10.26508/lsa.202000864)
Supplement: Supplementary file 2 [file LSA-2020-00864_SdataF7.xlsx]

## Sheet: Sheet1
R201Q PlusDox Specific Sites
CellType	N sites	Mu	Sigma	Z	p-value left-sided (Depletion)	p-value right-sided (Enrichment)
B-Cell	9	5.756	2.35339	1.37844	0.875125	0.064935
CMP	86	87.177	8.5683	-0.137367	0.433566	0.527473
Erythroblast	6	3.031	1.73495	1.71129	0.924076	0.033966
Monocyte	0	1.377	1.13968	-1.20823	0.000999	0.755245
Megakaryocyte	15	13.402	3.60172	0.443677	0.645355	0.268731
R201Q NoDox Specific Sites
CellType	N sites	Mu	Sigma	Z	p-value left-sided (Depletion)	p-value right-sided (Enrichment)
B-Cell	17	8.443	2.86614	2.98555	0.994006	0.004995
CMP	133	127.927	10.3928	0.488128	0.671329	0.297702
Erythroblast	6	4.504	2.10142	0.711898	0.683317	0.172827
Monocyte	3	1.984	1.36592	0.74382	0.685315	0.145854
Megakaryocyte	31	19.415	4.25591	2.7221	0.99001	0.007992
R204X PlusDox Specific Sites
CellType	N sites	Mu	Sigma	Z	p-value left-sided (Depletion)	p-value right-sided (Enrichment)
B-Cell	16	14.093	3.64065	0.523807	0.667333	0.256743
CMP	132	147.939	11.1245	-1.43278	0.080919	0.91009
Erythroblast	12	9.836	3.13035	0.691296	0.713287	0.188811
Monocyte	5	3.003	1.70968	1.16806	0.822178	0.082917
Megakaryocyte	34	18.031	4.30024	3.71352	1	0.000999
R204X NoDox Specific Sites
CellType	N sites	Mu	Sigma	Z	p-value left-sided (Depletion)	p-value right-sided (Enrichment)
B-Cell	23	17.957	4.09965	1.2301	0.862138	0.095904
CMP	158	190.289	12.2331	-2.63947	0.002997	0.995005
Erythroblast	15	12.447	3.34203	0.763906	0.725275	0.171828
Monocyte	3	3.724	1.85414	-0.390478	0.258741	0.513487
Megakaryocyte	32	23.434	4.56022	1.87842	0.957043	0.027972
Runx1Eto PlusDox Specific Sites
CellType	N sites	Mu	Sigma	Z	p-value left-sided (Depletion)	p-value right-sided (Enrichment)
B-Cell	50	24.043	4.75848	5.45489	1	0.000999
CMP	293	264.132	14.6242	1.97399	0.971029	0.022977
Erythroblast	28	22.353	4.54559	1.2423	0.87013	0.091908
Monocyte	8	4.676	2.06761	1.60765	0.902098	0.037962
Megakaryocyte	31	27.73	5.03955	0.648867	0.699301	0.228771
Runx1Eto NoDox Specific Sites
CellType	N sites	Mu	Sigma	Z	p-value left-sided (Depletion)	p-value right-sided (Enrichment)
B-Cell	12	21.456	4.70936	-2.00792	0.006993	0.984016
CMP	190	238.121	13.6962	-3.51345	0.000999	1
Erythroblast	14	19.808	4.4774	-1.29718	0.072927	0.873127
Monocyte	5	4.239	1.9261	0.395098	0.558442	0.267732
Megakaryocyte	47	24.808	4.76205	4.66018	1	0.000999
Runx1Evi1 PlusDox Specific Sites
CellType	N sites	Mu	Sigma	Z	p-value left-sided (Depletion)	p-value right-sided (Enrichment)
B-Cell	21	14.46	3.83437	1.70562	0.935065	0.03996
CMP	212	235.864	14.254	-1.67419	0.045954	0.948052
Erythroblast	10	28.569	5.1876	-3.57949	0.000999	1
Monocyte	2	2.04	1.39083	-0.02876	0.390609	0.344655
Megakaryocyte	39	17.842	4.1208	5.13443	1	0.000999
Runx1Evi1 NoDox Specific Sites
CellType	N sites	Mu	Sigma	Z	p-value left-sided (Depletion)	p-value right-sided (Enrichment)
B-Cell	8	8.573	2.88421	-0.198668	0.371628	0.492507
CMP	125	140.122	10.4718	-1.44406	0.056943	0.927073
Erythroblast	33	16.915	3.99196	4.02935	1	0.000999
Monocyte	7	1.167	1.04456	5.58416	1	0.000999
Megakaryocyte	9	10.475	3.13646	-0.470276	0.270729	0.611389
Source data for Figure 7B - Values that were derived using the randomisation based test for lineage priming. Values underlying and used to calculate the data shown in Figure 7B, the columns shown are as follows. CellType - The mature blood cell-type being considered. N sites - The number of differentially accessible ATAC-seq sites that were also found to be specific to the mature blood cell-type …
